# Supplementary material for: Lipid metabolism in Calanus finmarchicus is sensitive to variations in predation risk and food availability
Source: Sci Rep. 2020 Dec 18;10:22322. doi: 10.1038/s41598-020-79165-6 (PMC7749129; doi:10.1038/s41598-020-79165-6)
Supplement: Supplementary file 3 — Supplementary Table 2. [file 41598_2020_79165_MOESM3_ESM.xlsx]

## Sheet: Sheet1
Supplementary Table 2. Gene expression of ELOV (elongation of very long chain fatty acids), FABP (a fatty acid binding protein), ferritin, hsp22 and torso-like in C. finmarchicus copepods exposed to a combination of a predator cue and high or low food availability. The first group within each comparison is set as reference to the second group in each comparison, e.g. 4 genes upregulated in Lo+P v…
stage	day	treatment	gene_name	logFC	logCPM	F	p	FDR
C4	2	Hi-PvsHi+P	ELOV	0.101025	7.72771	0.00786013	0.929947	1
C4	2	Hi-PvsLo-P	ELOV	-0.852175	7.72771	0.551639	0.463459	1
C4	2	Hi-PvsLo+P	ELOV	1.60088	7.72771	1.87528	0.181095	1
C4	2	Lo-PvsHi+P	ELOV	0.9532	7.72771	0.688197	0.413369	1
C4	2	Lo+PvsHi+P	ELOV	-1.49985	7.72771	1.65617	0.208019	1
C4	2	Lo+PvsLo-P	ELOV	-2.45305	7.72771	4.16066	0.0503164	0.58923
C5	10	Hi-PvsHi+P	ELOV	0.213513	7.72771	0.104917	0.748268	1
C5	10	Hi-PvsLo-P	ELOV	-0.403998	7.72771	0.374941	0.544964	1
C5	10	Hi-PvsLo+P	ELOV	0.0781314	7.72771	0.014052	0.906434	1
C5	10	Lo-PvsHi+P	ELOV	0.617511	7.72771	0.873369	0.357529	0.99335
C5	10	Lo+PvsHi+P	ELOV	0.135382	7.72771	0.0422335	0.838572	1
C5	10	Lo+PvsLo-P	ELOV	-0.482129	7.72771	0.533645	0.470778	1
C5	14	Hi-PvsHi+P	ELOV	-1.08324	7.72771	2.60267	0.117216	0.834481
C5	14	Hi-PvsLo-P	ELOV	-1.85591	7.72771	7.36698	0.0109317	0.48379
C5	14	Hi-PvsLo+P	ELOV	-1.01495	7.72771	2.28796	0.140906	1
C5	14	Lo-PvsHi+P	ELOV	0.772666	7.72771	1.35289	0.253995	0.676313
C5	14	Lo+PvsHi+P	ELOV	-0.0682905	7.72771	0.0106429	0.918523	1
C5	14	Lo+PvsLo-P	ELOV	-0.840956	7.72771	1.59733	0.216071	1
C6	14	Hi-PvsHi+P	ELOV	2.37109	7.72771	11.1395	0.00227634	0.379982
C6	14	Hi-PvsLo-P	ELOV	3.80366	7.72771	17.625	<0.001	0.904405
C6	14	Hi-PvsLo+P	ELOV	4.2341	7.72771	29.1247	<0.001	0.0260742
C6	14	Lo-PvsHi+P	ELOV	-1.43257	7.72771	2.91719	0.09803	0.864225
C6	14	Lo+PvsHi+P	ELOV	-1.86301	7.72771	6.2041	0.0185425	1
C6	14	Lo+PvsLo-P	ELOV	-0.43044	7.72771	0.261249	0.613027	0.987837
C4	2	Hi-PvsHi+P	FABP	0.117761	8.65126	0.0505195	0.823695	1
C4	2	Hi-PvsLo-P	FABP	-0.0497124	8.65126	0.00900014	0.925053	1
C4	2	Hi-PvsLo+P	FABP	0.321706	8.65126	0.376233	0.544276	1
C4	2	Lo-PvsHi+P	FABP	0.167474	8.65126	0.10213	0.751516	1
C4	2	Lo+PvsHi+P	FABP	-0.203945	8.65126	0.151445	0.699923	1
C4	2	Lo+PvsLo-P	FABP	-0.371418	8.65126	0.501069	0.484526	0.929338
C5	10	Hi-PvsHi+P	FABP	0.479279	8.65126	2.4934	0.124873	1
C5	10	Hi-PvsLo-P	FABP	-0.269895	8.65126	0.79355	0.380159	1
C5	10	Hi-PvsLo+P	FABP	0.356511	8.65126	1.3818	0.249093	1
C5	10	Lo-PvsHi+P	FABP	0.749174	8.65126	6.0588	0.0198439	0.652292
C5	10	Lo+PvsHi+P	FABP	0.122768	8.65126	0.164287	0.688133	1
C5	10	Lo+PvsLo-P	FABP	-0.626406	8.65126	4.24787	0.0481119	1
C5	14	Hi-PvsHi+P	FABP	0.332718	8.65126	1.2006	0.28197	0.922045
C5	14	Hi-PvsLo-P	FABP	-0.409668	8.65126	1.82152	0.187288	0.864999
C5	14	Hi-PvsLo+P	FABP	0.0502174	8.65126	0.0274233	0.869589	1
C5	14	Lo-PvsHi+P	FABP	0.742387	8.65126	5.9321	0.0210605	0.300096
C5	14	Lo+PvsHi+P	FABP	0.282501	8.65126	0.865733	0.35961	0.860836
C5	14	Lo+PvsLo-P	FABP	-0.459886	8.65126	2.29265	0.140514	1
C6	14	Hi-PvsHi+P	FABP	0.565289	8.65126	3.44335	0.073413	0.859188
C6	14	Hi-PvsLo+P	FABP	0.373328	8.65126	1.50987	0.228766	0.885913
C6	14	Lo-PvsHi+P	FABP	0.417779	8.65126	1.53764	0.224636	0.923637
C6	14	Lo+PvsHi+P	FABP	0.191961	8.65126	0.398707	0.532567	1
C6	14	Lo+PvsLo-P	FABP	-0.225817	8.65126	0.44707	0.508872	0.956924
C4	2	HNvsHP	ferritin	-0.661223	7.46336	2.47169	0.126462	1
C4	2	HNvsLN	ferritin	-0.159234	7.46336	0.141886	0.70908	1
C4	2	HNvsLP	ferritin	-0.155076	7.46336	0.135872	0.715024	1
C4	2	LNvsHP	ferritin	-0.501988	7.46336	1.42762	0.241569	1
C4	2	LPvsHP	ferritin	-0.506147	7.46336	1.4652	0.23561	1
C4	2	LPvsLN	ferritin	-0.00415826	7.46336	9.76e-05	0.992182	1
C5	10	HNvsHP	ferritin	0.226158	7.46336	0.88262	0.355032	1
C5	10	HNvsLN	ferritin	-0.23179	7.46336	0.92789	0.343157	1
C5	10	HNvsLP	ferritin	-0.0310607	7.46336	0.0166446	0.898213	1
C5	10	LNvsHP	ferritin	0.457949	7.46336	3.62974	0.0664371	0.820776
C5	10	LPvsHP	ferritin	0.257219	7.46336	1.14583	0.293009	1
C5	10	LPvsLN	ferritin	-0.20073	7.46336	0.698743	0.409853	1
C5	14	HNvsHP	ferritin	0.31908	7.46336	1.77816	0.192471	0.884112
C5	14	HNvsLN	ferritin	-0.129965	7.46336	0.296391	0.590201	0.960257
C5	14	HNvsLP	ferritin	0.362422	7.46336	2.29224	0.140548	1
C5	14	LNvsHP	ferritin	0.449045	7.46336	3.51707	0.0705597	0.456402
C5	14	LPvsHP	ferritin	-0.0433419	7.46336	0.0327807	0.85755	0.996175
C5	14	LPvsLN	ferritin	-0.492387	7.46336	4.22459	0.0486896	1
C6	14	HNvsHP	ferritin	0.679581	7.46336	7.79631	0.00904849	0.56868
C6	14	HNvsLN	ferritin	0.187788	7.46336	0.481236	0.493231	1
C6	14	HNvsLP	ferritin	0.55522	7.46336	5.25251	0.0291504	0.636575
C6	14	LNvsHP	ferritin	0.491793	7.46336	3.34536	0.0774098	0.827687
C6	14	LPvsHP	ferritin	0.124362	7.46336	0.261011	0.613188	1
C6	14	LPvsLN	ferritin	-0.367431	7.46336	1.87133	0.181542	0.828244
C4	2	HNvsHP	hsp22	-0.709597	6.17761	0.950497	0.337434	1
C4	2	HNvsLN	hsp22	-0.0228806	6.17761	0.000906529	0.976181	1
C4	2	HNvsLP	hsp22	-0.831105	6.17761	1.29761	0.263716	1
C4	2	LNvsHP	hsp22	-0.686716	6.17761	0.875285	0.35701	1
C4	2	LPvsHP	hsp22	0.121508	6.17761	0.0301444	0.863336	1
C4	2	LPvsLN	hsp22	0.808224	6.17761	1.20699	0.28072	0.849753
C5	10	HNvsHP	hsp22	0.0184895	6.17761	0.00194121	0.965151	1
C5	10	HNvsLN	hsp22	-0.190548	6.17761	0.204544	0.65435	1
C5	10	HNvsLP	hsp22	-0.386916	6.17761	0.852208	0.363337	1
C5	10	LNvsHP	hsp22	0.209038	6.17761	0.256941	0.615957	1
C5	10	LNvsHP	hsp22	-0.0331871	3.58842	0.00741829	0.931939	1
C5	10	LPvsHP	hsp22	0.405405	6.17761	0.976528	0.331007	1
C5	10	LPvsLN	hsp22	0.196368	6.17761	0.227312	0.636999	1
C5	14	HNvsHP	hsp22	0.61945	6.17761	1.99344	0.16833	0.871634
C5	14	HNvsLN	hsp22	-0.13618	6.17761	0.104319	0.74896	0.98468
C5	14	HNvsLP	hsp22	-0.122946	6.17761	0.0841449	0.773764	1
C5	14	LNvsHP	hsp22	0.755631	6.17761	2.98683	0.094286	0.499119
C5	14	LPvsHP	hsp22	0.742397	6.17761	2.85626	0.101446	0.712169
C5	14	LPvsLN	hsp22	-0.0132341	6.17761	0.000989446	0.975116	1
C6	14	HNvsHP	hsp22	-0.390477	6.17761	0.748146	0.393968	0.986061
C6	14	HNvsLN	hsp22	-0.322222	6.17761	0.418214	0.522775	1
C6	14	HNvsLP	hsp22	0.574795	6.17761	1.49123	0.231591	0.885913
C6	14	LNvsHP	hsp22	-0.0682548	6.17761	0.0187564	0.891987	1
C6	14	LPvsHP	hsp22	-0.965271	6.17761	4.22998	0.0485551	1
C6	14	LPvsLN	hsp22	-0.897017	6.17761	3.0668	0.090186	0.736074
C4	2	Hi-PvsHi+P	torso-like	-0.438111	7.25249	0.0142452	0.905796	1
C4	2	Hi-PvsLo-P	torso-like	0.360279	7.25249	0.0065714	0.935932	1
C4	2	Hi-PvsLo+P	torso-like	-7.18141	7.25249	5.74661	0.0229914	0.842412
C4	2	Lo-PvsHi+P	torso-like	-0.798389	7.25249	0.03981	0.843207	1
C4	2	Lo+PvsHi+P	torso-like	6.7433	7.25249	5.79894	0.0224277	0.753644
C4	2	Lo+PvsLo-P	torso-like	7.54169	7.25249	5.77732	0.0226588	0.445489
C5	10	Hi-PvsHi+P	torso-like	-1.50965	7.25249	1.62276	0.212545	1
C5	10	Hi-PvsLo-P	torso-like	1.96063	7.25249	2.55548	0.120454	1
C5	10	Hi-PvsLo+P	torso-like	-0.280613	7.25249	0.0578667	0.811546	1
C5	10	Lo-PvsHi+P	torso-like	-3.47027	7.25249	7.26116	0.0114587	0.582597
C5	10	Lo+PvsHi+P	torso-like	-1.22904	7.25249	1.09603	0.30355	1
C5	10	Lo+PvsLo-P	torso-like	2.24124	7.25249	3.29945	0.0793661	1
C5	14	Hi-PvsHi+P	torso-like	-0.272433	7.25249	0.0559242	0.814674	1
C5	14	Hi-PvsLo-P	torso-like	0.585215	7.25249	0.256285	0.616406	0.963305
C5	14	Hi-PvsLo+P	torso-like	0.309137	7.25249	0.0719301	0.790393	1
C5	14	Lo-PvsHi+P	torso-like	-0.857647	7.25249	0.546392	0.465574	0.812533
C5	14	Lo+PvsHi+P	torso-like	-0.581569	7.25249	0.253413	0.61838	0.943432
C5	14	Lo+PvsLo-P	torso-like	0.276078	7.25249	0.0573044	0.812446	1
C6	14	Hi-PvsHi+P	torso-like	-2.36612	7.25249	1.73586	0.197696	0.951628
C6	14	Hi-PvsLo-P	torso-like	-0.657627	7.25249	0.0829021	0.775394	1
C6	14	Hi-PvsLo+P	torso-like	1.01923	7.25249	0.16239	0.689839	1
C6	14	Lo-PvsHi+P	torso-like	-1.70849	7.25249	0.781429	0.383775	0.960164
C6	14	Lo+PvsHi+P	torso-like	-3.38535	7.25249	2.72992	0.108975	1
C6	14	Lo+PvsLo-P	torso-like	-1.67685	7.25249	0.420507	0.521646	0.961145

## Sheet: Sheet2
stage	day	treatment	gene_name	logFC	logCPM	F	p	FDR
C4	2	Hi-PvsHi+P	ELOV	0.101025	7.72771	0.00786013	0.929947	1
C4	2	Hi-PvsLo-P	ELOV	-0.852175	7.72771	0.551639	0.463459	1
C4	2	Hi-PvsLo+P	ELOV	1.60088	7.72771	1.87528	0.181095	1
C4	2	Lo-PvsHi+P	ELOV	0.9532	7.72771	0.688197	0.413369	1
C4	2	Lo+PvsHi+P	ELOV	-1.49985	7.72771	1.65617	0.208019	1
C4	2	Lo+PvsLo-P	ELOV	-2.45305	7.72771	4.16066	0.0503164	0.58923
C5	10	Hi-PvsHi+P	ELOV	0.213513	7.72771	0.104917	0.748268	1
C5	10	Hi-PvsLo-P	ELOV	-0.403998	7.72771	0.374941	0.544964	1
C5	10	Hi-PvsLo+P	ELOV	0.0781314	7.72771	0.014052	0.906434	1
C5	10	Lo-PvsHi+P	ELOV	0.617511	7.72771	0.873369	0.357529	0.99335
C5	10	Lo+PvsHi+P	ELOV	0.135382	7.72771	0.0422335	0.838572	1
C5	10	Lo+PvsLo-P	ELOV	-0.482129	7.72771	0.533645	0.470778	1
C5	14	Hi-PvsHi+P	ELOV	-1.08324	7.72771	2.60267	0.117216	0.834481
C5	14	Hi-PvsLo-P	ELOV	-1.85591	7.72771	7.36698	0.0109317	0.48379
C5	14	Hi-PvsLo+P	ELOV	-1.01495	7.72771	2.28796	0.140906	1
C5	14	Lo-PvsHi+P	ELOV	0.772666	7.72771	1.35289	0.253995	0.676313
C5	14	Lo+PvsHi+P	ELOV	-0.0682905	7.72771	0.0106429	0.918523	1
C5	14	Lo+PvsLo-P	ELOV	-0.840956	7.72771	1.59733	0.216071	1
C6	14	Hi-PvsHi+P	ELOV	2.37109	7.72771	11.1395	0.00227634	0.379982
C6	14	Hi-PvsLo-P	ELOV	3.80366	7.72771	17.625	<0.001	0.904405
C6	14	Hi-PvsLo+P	ELOV	4.2341	7.72771	29.1247	<0.001	0.0260742
C6	14	Lo-PvsHi+P	ELOV	-1.43257	7.72771	2.91719	0.09803	0.864225
C6	14	Lo+PvsHi+P	ELOV	-1.86301	7.72771	6.2041	0.0185425	1
C6	14	Lo+PvsLo-P	ELOV	-0.43044	7.72771	0.261249	0.613027	0.987837
C4	2	Hi-PvsHi+P	FABP	0.117761	8.65126	0.0505195	0.823695	1
C4	2	Hi-PvsLo-P	FABP	-0.0497124	8.65126	0.00900014	0.925053	1
C4	2	Hi-PvsLo+P	FABP	0.321706	8.65126	0.376233	0.544276	1
C4	2	Lo-PvsHi+P	FABP	0.167474	8.65126	0.10213	0.751516	1
C4	2	Lo+PvsHi+P	FABP	-0.203945	8.65126	0.151445	0.699923	1
C4	2	Lo+PvsLo-P	FABP	-0.371418	8.65126	0.501069	0.484526	0.929338
C5	10	Hi-PvsHi+P	FABP	0.479279	8.65126	2.4934	0.124873	1
C5	10	Hi-PvsLo-P	FABP	-0.269895	8.65126	0.79355	0.380159	1
C5	10	Hi-PvsLo+P	FABP	0.356511	8.65126	1.3818	0.249093	1
C5	10	Lo-PvsHi+P	FABP	0.749174	8.65126	6.0588	0.0198439	0.652292
C5	10	Lo+PvsHi+P	FABP	0.122768	8.65126	0.164287	0.688133	1
C5	10	Lo+PvsLo-P	FABP	-0.626406	8.65126	4.24787	0.0481119	1
C5	14	Hi-PvsHi+P	FABP	0.332718	8.65126	1.2006	0.28197	0.922045
C5	14	Hi-PvsLo-P	FABP	-0.409668	8.65126	1.82152	0.187288	0.864999
C5	14	Hi-PvsLo+P	FABP	0.0502174	8.65126	0.0274233	0.869589	1
C5	14	Lo-PvsHi+P	FABP	0.742387	8.65126	5.9321	0.0210605	0.300096
C5	14	Lo+PvsHi+P	FABP	0.282501	8.65126	0.865733	0.35961	0.860836
C5	14	Lo+PvsLo-P	FABP	-0.459886	8.65126	2.29265	0.140514	1
C6	14	Hi-PvsHi+P	FABP	0.565289	8.65126	3.44335	0.073413	0.859188
C6	14	Hi-PvsLo+P	FABP	0.373328	8.65126	1.50987	0.228766	0.885913
C6	14	Lo-PvsHi+P	FABP	0.417779	8.65126	1.53764	0.224636	0.923637
C6	14	Lo+PvsHi+P	FABP	0.191961	8.65126	0.398707	0.532567	1
C6	14	Lo+PvsLo-P	FABP	-0.225817	8.65126	0.44707	0.508872	0.956924
C4	2	HNvsHP	ferritin	-0.661223	7.46336	2.47169	0.126462	1
C4	2	HNvsLN	ferritin	-0.159234	7.46336	0.141886	0.70908	1
C4	2	HNvsLP	ferritin	-0.155076	7.46336	0.135872	0.715024	1
C4	2	LNvsHP	ferritin	-0.501988	7.46336	1.42762	0.241569	1
C4	2	LPvsHP	ferritin	-0.506147	7.46336	1.4652	0.23561	1
C4	2	LPvsLN	ferritin	-0.00415826	7.46336	9.76e-05	0.992182	1
C5	10	HNvsHP	ferritin	0.226158	7.46336	0.88262	0.355032	1
C5	10	HNvsLN	ferritin	-0.23179	7.46336	0.92789	0.343157	1
C5	10	HNvsLP	ferritin	-0.0310607	7.46336	0.0166446	0.898213	1
C5	10	LNvsHP	ferritin	0.457949	7.46336	3.62974	0.0664371	0.820776
C5	10	LPvsHP	ferritin	0.257219	7.46336	1.14583	0.293009	1
C5	10	LPvsLN	ferritin	-0.20073	7.46336	0.698743	0.409853	1
C5	14	HNvsHP	ferritin	0.31908	7.46336	1.77816	0.192471	0.884112
C5	14	HNvsLN	ferritin	-0.129965	7.46336	0.296391	0.590201	0.960257
C5	14	HNvsLP	ferritin	0.362422	7.46336	2.29224	0.140548	1
C5	14	LNvsHP	ferritin	0.449045	7.46336	3.51707	0.0705597	0.456402
C5	14	LPvsHP	ferritin	-0.0433419	7.46336	0.0327807	0.85755	0.996175
C5	14	LPvsLN	ferritin	-0.492387	7.46336	4.22459	0.0486896	1
C6	14	HNvsHP	ferritin	0.679581	7.46336	7.79631	0.00904849	0.56868
C6	14	HNvsLN	ferritin	0.187788	7.46336	0.481236	0.493231	1
C6	14	HNvsLP	ferritin	0.55522	7.46336	5.25251	0.0291504	0.636575
C6	14	LNvsHP	ferritin	0.491793	7.46336	3.34536	0.0774098	0.827687
C6	14	LPvsHP	ferritin	0.124362	7.46336	0.261011	0.613188	1
C6	14	LPvsLN	ferritin	-0.367431	7.46336	1.87133	0.181542	0.828244
C4	2	HNvsHP	hsp22	-0.709597	6.17761	0.950497	0.337434	1
C4	2	HNvsLN	hsp22	-0.0228806	6.17761	0.000906529	0.976181	1
C4	2	HNvsLP	hsp22	-0.831105	6.17761	1.29761	0.263716	1
C4	2	LNvsHP	hsp22	-0.686716	6.17761	0.875285	0.35701	1
C4	2	LPvsHP	hsp22	0.121508	6.17761	0.0301444	0.863336	1
C4	2	LPvsLN	hsp22	0.808224	6.17761	1.20699	0.28072	0.849753
C5	10	HNvsHP	hsp22	0.0184895	6.17761	0.00194121	0.965151	1
C5	10	HNvsLN	hsp22	-0.190548	6.17761	0.204544	0.65435	1
C5	10	HNvsLP	hsp22	-0.386916	6.17761	0.852208	0.363337	1
C5	10	LNvsHP	hsp22	0.209038	6.17761	0.256941	0.615957	1
C5	10	LNvsHP	hsp22	-0.0331871	3.58842	0.00741829	0.931939	1
C5	10	LPvsHP	hsp22	0.405405	6.17761	0.976528	0.331007	1
C5	10	LPvsLN	hsp22	0.196368	6.17761	0.227312	0.636999	1
C5	14	HNvsHP	hsp22	0.61945	6.17761	1.99344	0.16833	0.871634
C5	14	HNvsLN	hsp22	-0.13618	6.17761	0.104319	0.74896	0.98468
C5	14	HNvsLP	hsp22	-0.122946	6.17761	0.0841449	0.773764	1
C5	14	LNvsHP	hsp22	0.755631	6.17761	2.98683	0.094286	0.499119
C5	14	LPvsHP	hsp22	0.742397	6.17761	2.85626	0.101446	0.712169
C5	14	LPvsLN	hsp22	-0.0132341	6.17761	0.000989446	0.975116	1
C6	14	HNvsHP	hsp22	-0.390477	6.17761	0.748146	0.393968	0.986061
C6	14	HNvsLN	hsp22	-0.322222	6.17761	0.418214	0.522775	1
C6	14	HNvsLP	hsp22	0.574795	6.17761	1.49123	0.231591	0.885913
C6	14	LNvsHP	hsp22	-0.0682548	6.17761	0.0187564	0.891987	1
C6	14	LPvsHP	hsp22	-0.965271	6.17761	4.22998	0.0485551	1
C6	14	LPvsLN	hsp22	-0.897017	6.17761	3.0668	0.090186	0.736074
C4	2	Hi-PvsHi+P	torso-like	-0.438111	7.25249	0.0142452	0.905796	1
C4	2	Hi-PvsLo-P	torso-like	0.360279	7.25249	0.0065714	0.935932	1
C4	2	Hi-PvsLo+P	torso-like	-7.18141	7.25249	5.74661	0.0229914	0.842412
C4	2	Lo-PvsHi+P	torso-like	-0.798389	7.25249	0.03981	0.843207	1
C4	2	Lo+PvsHi+P	torso-like	6.7433	7.25249	5.79894	0.0224277	0.753644
C4	2	Lo+PvsLo-P	torso-like	7.54169	7.25249	5.77732	0.0226588	0.445489
C5	10	Hi-PvsHi+P	torso-like	-1.50965	7.25249	1.62276	0.212545	1
C5	10	Hi-PvsLo-P	torso-like	1.96063	7.25249	2.55548	0.120454	1
C5	10	Hi-PvsLo+P	torso-like	-0.280613	7.25249	0.0578667	0.811546	1
C5	10	Lo-PvsHi+P	torso-like	-3.47027	7.25249	7.26116	0.0114587	0.582597
C5	10	Lo+PvsHi+P	torso-like	-1.22904	7.25249	1.09603	0.30355	1
C5	10	Lo+PvsLo-P	torso-like	2.24124	7.25249	3.29945	0.0793661	1
C5	14	Hi-PvsHi+P	torso-like	-0.272433	7.25249	0.0559242	0.814674	1
C5	14	Hi-PvsLo-P	torso-like	0.585215	7.25249	0.256285	0.616406	0.963305
C5	14	Hi-PvsLo+P	torso-like	0.309137	7.25249	0.0719301	0.790393	1
C5	14	Lo-PvsHi+P	torso-like	-0.857647	7.25249	0.546392	0.465574	0.812533
C5	14	Lo+PvsHi+P	torso-like	-0.581569	7.25249	0.253413	0.61838	0.943432
C5	14	Lo+PvsLo-P	torso-like	0.276078	7.25249	0.0573044	0.812446	1
C6	14	Hi-PvsHi+P	torso-like	-2.36612	7.25249	1.73586	0.197696	0.951628
C6	14	Hi-PvsLo-P	torso-like	-0.657627	7.25249	0.0829021	0.775394	1
C6	14	Hi-PvsLo+P	torso-like	1.01923	7.25249	0.16239	0.689839	1
C6	14	Lo-PvsHi+P	torso-like	-1.70849	7.25249	0.781429	0.383775	0.960164
C6	14	Lo+PvsHi+P	torso-like	-3.38535	7.25249	2.72992	0.108975	1
C6	14	Lo+PvsLo-P	torso-like	-1.67685	7.25249	0.420507	0.521646	0.961145
