# Supplementary material for: Lipid metabolism in Calanus finmarchicus is sensitive to variations in predation risk and food availability
Source: Sci Rep. 2020 Dec 18;10:22322. doi: 10.1038/s41598-020-79165-6 (PMC7749129; doi:10.1038/s41598-020-79165-6)
Supplement: Supplementary file 4 — Supplementary Table 3. [file 41598_2020_79165_MOESM4_ESM.xlsx]

## Sheet: C4_day2
Supplementary Table 3. Gene expression of lipid metabolism genes (P<0.05) previously identified by Lenz et al. (2014) and Tarrant et al. (2016) (desaturases, fatty acid synthetases, elongases and phospholipid acyltransferases) in C. finmarchicus copepods exposed to a combination of a predator cue and high or low food availability, compared to the reference group (Calanus spp. C5s in diapause). Hi…
stage	day	treatment	gene_ID	category	logFC	logCPM	F	p	FDR
C4	2	Lo-P	comp261765_c0	Desaturases	4.68244	2.23687	44.3486	<0.001	<0.001
C4	2	Hi-P	comp261765_c0	Desaturases	3.58932	2.23687	23.7981	<0.001	<0.001
C4	2	Hi+P	comp261765_c0	Desaturases	3.55174	2.23687	24.0648	<0.001	<0.001
C4	2	Lo+P	comp261765_c0	Desaturases	3.51592	2.23687	23.2249	<0.001	0.000513278
C4	2	Hi+P	comp270289_c0	Desaturases	1.7972	1.78564	7.79858	0.00903953	0.0382909
C4	2	Lo-P	comp270289_c0	Desaturases	1.67613	1.78564	6.3631	0.0172243	0.0687194
C4	2	Lo+P	comp270289_c0	Desaturases	1.5541	1.78564	5.62596	0.024351	0.0747807
C4	2	Lo-P	comp267151_c1	Elongases (incl. ELOV-like)	10.3246	7.72771	80.2023	<0.001	<0.001
C4	2	Hi-P	comp267151_c1	Elongases (incl. ELOV-like)	9.47239	7.72771	69.039	<0.001	<0.001
C4	2	Hi+P	comp267151_c1	Elongases (incl. ELOV-like)	9.37137	7.72771	67.768	<0.001	<0.001
C4	2	Lo+P	comp267151_c1	Elongases (incl. ELOV-like)	7.87151	7.72771	48.7072	<0.001	<0.001
C4	2	Lo-P	comp256499_c0	Elongases (incl. ELOV-like)	7.77113	0.526228	21.765	<0.001	0.000901116
C4	2	Hi+P	comp256499_c0	Elongases (incl. ELOV-like)	7.08503	0.526228	16.9964	<0.001	0.00271263
C4	2	Hi+P	comp262897_c0	Elongases (incl. ELOV-like)	7.08503	0.61222	16.344	<0.001	0.0032168
C4	2	Lo+P	comp262897_c0	Elongases (incl. ELOV-like)	6.5278	0.61222	12.4426	0.00147695	0.00886512
C4	2	Hi-P	comp256499_c0	Elongases (incl. ELOV-like)	6.35054	0.526228	11.4534	0.00213859	0.0117934
C4	2	Hi-P	comp262897_c0	Elongases (incl. ELOV-like)	6.35054	0.61222	10.9896	0.0025538	0.0135355
C4	2	Lo+P	comp256499_c0	Elongases (incl. ELOV-like)	6.28964	0.526228	11.5204	0.00208492	0.0115517
C4	2	Hi+P	comp266797_c1	Elongases (incl. ELOV-like)	3.4515	3.27688	33.5614	<0.001	<0.001
C4	2	Lo-P	comp266797_c1	Elongases (incl. ELOV-like)	3.22511	3.27688	28.2456	<0.001	<0.001
C4	2	Lo-P	comp255940_c0	Elongases (incl. ELOV-like)	3.04231	1.97055	25.9911	<0.001	<0.001
C4	2	Lo+P	comp255940_c0	Elongases (incl. ELOV-like)	3.00909	1.97055	26.3146	<0.001	<0.001
C4	2	Hi-P	comp266797_c1	Elongases (incl. ELOV-like)	2.9836	3.27688	23.9948	<0.001	<0.001
C4	2	Lo+P	comp266797_c1	Elongases (incl. ELOV-like)	2.90101	3.27688	22.8883	<0.001	0.000553559
C4	2	Hi+P	comp255940_c0	Elongases (incl. ELOV-like)	2.89845	1.97055	24.4376	<0.001	<0.001
C4	2	Hi-P	comp255940_c0	Elongases (incl. ELOV-like)	2.39167	1.97055	15.1293	0.000520462	0.00390513
C4	2	Hi+P	comp271045_c1	Elongases (incl. ELOV-like)	1.16769	3.51949	12.8255	0.00119618	0.00797552
C4	2	Lo+P	comp271045_c1	Elongases (incl. ELOV-like)	1.09863	3.51949	11.1675	0.00225157	0.0122337
C4	2	Lo-P	comp271045_c1	Elongases (incl. ELOV-like)	0.994965	3.51949	8.73477	0.00604653	0.0309124
C4	2	Hi-P	comp271045_c1	Elongases (incl. ELOV-like)	0.915803	3.51949	7.43556	0.0106043	0.0401443
C4	2	Hi-P	comp266761_c0	Elongases (incl. ELOV-like)	-2.11841	2.25691	4.65314	0.039181	0.106841
C4	2	Lo+P	comp266761_c0	Elongases (incl. ELOV-like)	-3.12714	2.25691	8.6821	0.00618273	0.0266534
C4	2	Hi-P	comp266192_c0	Elongases (incl. ELOV-like)	-5.30007	3.50944	33.7524	<0.001	<0.001
C4	2	Lo-P	comp266192_c0	Elongases (incl. ELOV-like)	-5.33143	3.50944	33.5429	<0.001	<0.001
C4	2	Lo+P	comp266192_c0	Elongases (incl. ELOV-like)	-5.35124	3.50944	34.8021	<0.001	<0.001
C4	2	Hi+P	comp266192_c0	Elongases (incl. ELOV-like)	-6.21545	3.50944	41.8406	<0.001	<0.001
C4	2	Hi+P	comp264828_c0	Fatty acid synthases	2.64	3.55608	31.5899	<0.001	<0.001
C4	2	Lo-P	comp264828_c0	Fatty acid synthases	2.57582	3.55608	29.2719	<0.001	<0.001
C4	2	Lo-P	comp269235_c0	Fatty acid synthases	2.52284	2.17875	12.9509	0.00114168	0.00843463
C4	2	Lo+P	comp269235_c0	Fatty acid synthases	2.42197	2.17875	12.253	0.0014831	0.00889176
C4	2	Hi-P	comp269235_c0	Fatty acid synthases	2.38421	2.17875	11.5747	0.00192219	0.0108409
C4	2	Hi+P	comp269235_c0	Fatty acid synthases	2.37476	2.17875	11.8516	0.00172806	0.0106615
C4	2	Hi-P	comp264828_c0	Fatty acid synthases	2.0939	3.55608	18.8007	<0.001	0.00147617
C4	2	Lo+P	comp264828_c0	Fatty acid synthases	1.09018	3.55608	4.68145	0.0386296	0.1055
C4	2	Lo-P	comp272417_c1	Phospholipid acyltransferases	3.41607	1.19842	15.1069	0.000524566	0.00452712
C4	2	Lo-P	comp271562_c0	Phospholipid acyltransferases	3.31267	3.7016	46.3521	1.54e-07	6.79e-06
C4	2	Hi+P	comp272417_c1	Phospholipid acyltransferases	3.01673	1.19842	11.9405	0.00167029	0.010392
C4	2	Hi-P	comp272417_c1	Phospholipid acyltransferases	2.95725	1.19842	10.9	0.00250076	0.0133163
C4	2	Lo-P	comp272294_c0	Phospholipid acyltransferases	2.7538	5.55066	93.8938	<0.001	2.52e-08
C4	2	Hi-P	comp267488_c0	Phospholipid acyltransferases	2.72954	3.12924	16.378	<0.001	0.00277369
C4	2	Hi+P	comp271562_c0	Phospholipid acyltransferases	2.62262	3.7016	28.688	<0.001	<0.001
C4	2	Hi-P	comp272294_c0	Phospholipid acyltransferases	2.55945	5.55066	80.735	<0.001	<0.001
C4	2	Hi+P	comp272294_c0	Phospholipid acyltransferases	2.53749	5.55066	80.0997	<0.001	<0.001
C4	2	Hi-P	comp271562_c0	Phospholipid acyltransferases	2.22843	3.7016	19.8655	<0.001	0.00112732
C4	2	Lo-P	comp267488_c0	Phospholipid acyltransferases	2.10645	3.12924	9.12657	0.00512978	0.0272123
C4	2	Lo+P	comp267488_c0	Phospholipid acyltransferases	2.05004	3.12924	8.89233	0.00565818	0.0248856
C4	2	Lo+P	comp272294_c0	Phospholipid acyltransferases	2.00664	5.55066	48.4154	1.03e-07	5.12e-06
C4	2	Hi-P	comp269005_c1	Phospholipid acyltransferases	1.69196	6.22441	9.30104	0.00477093	0.0217699
C4	2	Lo+P	comp271562_c0	Phospholipid acyltransferases	1.69061	3.7016	11.0851	0.00232533	0.0125468
C4	2	Lo+P	comp269005_c1	Phospholipid acyltransferases	1.52697	6.22441	7.58597	0.0099229	0.0381356
C4	2	Hi+P	comp267488_c0	Phospholipid acyltransferases	1.52328	3.12924	4.71095	0.0380641	0.112434
C4	2	Hi+P	comp269898_c1	Phospholipid acyltransferases	-0.482962	5.57137	6.33561	0.0174447	0.0627815
C4	2	Lo-P	comp269898_c1	Phospholipid acyltransferases	-0.753417	5.57137	14.5704	0.000633963	0.00526519
C4	2	Hi-P	comp269898_c1	Phospholipid acyltransferases	-0.782856	5.57137	15.7684	<0.001	0.00327238
C4	2	Lo-P	comp271388_c0	Phospholipid acyltransferases	-0.792783	3.67795	6.41762	0.0167961	0.0675211
C4	2	Lo+P	comp271388_c0	Phospholipid acyltransferases	-0.897358	3.67795	8.41334	0.00693129	0.0289939
C4	2	Lo-P	comp273499_c0	Phospholipid acyltransferases	-1.03182	4.18453	4.88481	0.0349115	0.115459
C4	2	Lo+P	comp269898_c1	Phospholipid acyltransferases	-1.08487	5.57137	29.2791	<0.001	<0.001
C4	2	Hi+P	comp270463_c0	Phospholipid acyltransferases	-1.38995	2.10058	6.84647	0.0138062	0.052554
C4	2	Lo-P	comp270463_c0	Phospholipid acyltransferases	-1.49008	2.10058	7.28333	0.011346	0.0502528
C4	2	Lo+P	comp270463_c0	Phospholipid acyltransferases	-1.65725	2.10058	9.18726	0.00500175	0.0226927
C4	2	Hi+P	comp264685_c1	Phospholipid acyltransferases	-1.76457	0.708366	4.77383	0.0368889	0.109869
C4	2	Hi+P	comp262225_c0	Phospholipid acyltransferases	-2.08044	1.86	8.02466	0.00819282	0.0355369
C4	2	Lo+P	comp262225_c0	Phospholipid acyltransferases	-2.18772	1.86	8.59425	0.0064173	0.0273706
C4	2	Hi-P	comp262225_c0	Phospholipid acyltransferases	-2.33771	1.86	9.26967	0.0048334	0.0219754
C4	2	Lo-P	comp262225_c0	Phospholipid acyltransferases	-2.39087	1.86	9.39296	0.00459285	0.0249215
C4	2	Hi-P	comp270463_c0	Phospholipid acyltransferases	-2.52042	2.10058	17.5498	<0.001	0.00204012

## Sheet: C5_day10
stage	day	treatment	gene_ID	category	logFC	logCPM	F	p	FDR
C5	10	Lo-P	comp261765_c0	Desaturases	3.20056	2.23687	26.1903	<0.001	<0.001
C5	10	Lo+P	comp261765_c0	Desaturases	2.85642	2.23687	20.3286	<0.001	0.000464007
C5	10	Hi-P	comp261765_c0	Desaturases	2.75017	2.23687	18.3468	<0.001	0.000741755
C5	10	Hi+P	comp261765_c0	Desaturases	2.44513	2.23687	14.6821	0.00060931	0.00216069
C5	10	Lo-P	comp267151_c1	Elongases (incl. ELOV-like)	9.24654	7.72771	74.7529	<0.001	<0.001
C5	10	Hi-P	comp267151_c1	Elongases (incl. ELOV-like)	8.84255	7.72771	69.4359	<0.001	<0.001
C5	10	Lo+P	comp267151_c1	Elongases (incl. ELOV-like)	8.76442	7.72771	68.4313	<0.001	<0.001
C5	10	Hi+P	comp267151_c1	Elongases (incl. ELOV-like)	8.62903	7.72771	66.6815	<0.001	<0.001
C5	10	Lo+P	comp262897_c0	Elongases (incl. ELOV-like)	5.29131	0.61222	8.33127	0.00745082	0.0187449
C5	10	Lo+P	comp256499_c0	Elongases (incl. ELOV-like)	5.24873	0.526228	8.44457	0.00710388	0.018029
C5	10	Hi-P	comp256499_c0	Elongases (incl. ELOV-like)	5.09981	0.526228	7.59929	0.010189	0.0234147
C5	10	Lo-P	comp256499_c0	Elongases (incl. ELOV-like)	4.83572	0.526228	6.65534	0.0154633	0.0342381
C5	10	Hi+P	comp256499_c0	Elongases (incl. ELOV-like)	4.47914	0.526228	5.51799	0.0261563	0.0508749
C5	10	Hi+P	comp262897_c0	Elongases (incl. ELOV-like)	4.47056	0.61222	5.2565	0.0296346	0.0564497
C5	10	Lo-P	comp266797_c1	Elongases (incl. ELOV-like)	2.02099	3.27688	15.8795	<0.001	0.00154574
C5	10	Hi-P	comp266797_c1	Elongases (incl. ELOV-like)	1.97522	3.27688	14.9648	0.000551419	0.00197033
C5	10	Hi+P	comp266797_c1	Elongases (incl. ELOV-like)	1.91895	3.27688	14.4346	0.000665366	0.00232827
C5	10	Lo+P	comp255940_c0	Elongases (incl. ELOV-like)	1.85006	1.97055	13.4307	0.000956503	0.00333361
C5	10	Lo+P	comp266797_c1	Elongases (incl. ELOV-like)	1.76167	3.27688	11.9353	0.00167356	0.00534177
C5	10	Hi+P	comp255940_c0	Elongases (incl. ELOV-like)	1.74758	1.97055	12.1598	0.00153642	0.00473877
C5	10	Hi-P	comp255940_c0	Elongases (incl. ELOV-like)	1.44454	1.97055	7.72665	0.00932843	0.0217824
C5	10	Lo-P	comp255940_c0	Elongases (incl. ELOV-like)	1.24302	1.97055	5.77331	0.0227019	0.0471924
C5	10	Hi+P	comp271045_c1	Elongases (incl. ELOV-like)	0.534259	3.51949	4.51128	0.0420788	0.0752496
C5	10	Lo+P	comp266761_c0	Elongases (incl. ELOV-like)	-1.46238	2.25691	5.6854	0.0236705	0.0490077
C5	10	Hi-P	comp266761_c0	Elongases (incl. ELOV-like)	-2.05954	2.25691	10.0378	0.00352837	0.00955784
C5	10	Lo+P	comp266192_c0	Elongases (incl. ELOV-like)	-4.85369	3.50944	82.3234	<0.001	<0.001
C5	10	Hi+P	comp266192_c0	Elongases (incl. ELOV-like)	-5.51688	3.50944	99.3943	<0.001	<0.001
C5	10	Hi-P	comp266192_c0	Elongases (incl. ELOV-like)	-5.56819	3.50944	96.4748	<0.001	<0.001
C5	10	Lo-P	comp266192_c0	Elongases (incl. ELOV-like)	-6.19652	3.50944	111.967	<0.001	<0.001
C5	10	Hi+P	comp258662_c0	FABP	6.79749	3.0129	13.515	0.000962367	0.0031914
C5	10	Hi-P	comp258662_c0	FABP	5.32753	3.0129	7.15641	0.0121806	0.0272171
C5	10	Lo+P	comp258662_c0	FABP	4.61849	3.0129	4.91064	0.0347463	0.0673281
C5	10	Lo-P	comp269235_c0	Fatty acid synthases	1.9578	2.17875	11.8157	0.00175195	0.00544424
C5	10	Lo-P	comp264828_c0	Fatty acid synthases	1.50004	3.55608	15.1373	0.000519001	0.00192924
C5	10	Hi-P	comp269235_c0	Fatty acid synthases	1.48077	2.17875	6.49386	0.0162167	0.0346236
C5	10	Hi-P	comp264828_c0	Fatty acid synthases	1.42567	3.55608	13.512	0.00092847	0.00307971
C5	10	Lo+P	comp264828_c0	Fatty acid synthases	1.40024	3.55608	13.171	0.00105235	0.0036176
C5	10	Hi+P	comp264828_c0	Fatty acid synthases	1.2119	3.55608	9.95441	0.00364962	0.0098041
C5	10	Hi+P	comp269005_c1	Phospholipid acyltransferases	2.98411	6.22441	45.7557	<0.001	<0.001
C5	10	Hi-P	comp269005_c1	Phospholipid acyltransferases	2.92386	6.22441	43.8158	<0.001	<0.001
C5	10	Lo+P	comp269005_c1	Phospholipid acyltransferases	2.84793	6.22441	41.8277	<0.001	<0.001
C5	10	Lo-P	comp269005_c1	Phospholipid acyltransferases	2.66336	6.22441	36.8621	<0.001	<0.001
C5	10	Hi-P	comp272294_c0	Phospholipid acyltransferases	2.37256	5.55066	103.872	<0.001	<0.001
C5	10	Lo-P	comp272294_c0	Phospholipid acyltransferases	2.32309	5.55066	100.127	<0.001	<0.001
C5	10	Lo+P	comp272294_c0	Phospholipid acyltransferases	2.24566	5.55066	93.8131	<0.001	<0.001
C5	10	Lo-P	comp272417_c1	Phospholipid acyltransferases	2.13416	1.19842	7.8823	0.00871541	0.0211001
C5	10	Hi+P	comp272294_c0	Phospholipid acyltransferases	2.11022	5.55066	83.5814	3.73e-10	1.21e-08
C5	10	Lo+P	comp272417_c1	Phospholipid acyltransferases	2.04636	1.19842	7.17249	0.0119215	0.0277965
C5	10	Hi+P	comp272417_c1	Phospholipid acyltransferases	1.72449	1.19842	5.06456	0.031952	0.0599972
C5	10	Lo-P	comp267488_c0	Phospholipid acyltransferases	1.71404	3.12924	9.58764	0.00423895	0.0114972
C5	10	Hi-P	comp267488_c0	Phospholipid acyltransferases	1.66105	3.12924	8.8896	0.00566466	0.0142477
C5	10	Hi-P	comp272417_c1	Phospholipid acyltransferases	1.63531	1.19842	4.26241	0.0477549	0.0847465
C5	10	Hi+P	comp267488_c0	Phospholipid acyltransferases	1.63222	3.12924	8.77814	0.00593684	0.0146954
C5	10	Lo+P	comp267488_c0	Phospholipid acyltransferases	1.62346	3.12924	8.56064	0.00650959	0.0167348
C5	10	Hi-P	comp271562_c0	Phospholipid acyltransferases	1.43656	3.7016	12.6516	0.00127644	0.00404514
C5	10	Hi+P	comp271562_c0	Phospholipid acyltransferases	1.23854	3.7016	9.58118	0.00425021	0.0111368
C5	10	Lo-P	comp271562_c0	Phospholipid acyltransferases	1.23181	3.7016	9.37937	0.00461873	0.0123774
C5	10	Lo+P	comp271562_c0	Phospholipid acyltransferases	1.02057	3.7016	6.39584	0.0169657	0.0372788
C5	10	Hi-P	comp261895_c0	Phospholipid acyltransferases	0.490723	3.91013	5.15501	0.0305685	0.0586277
C5	10	Hi+P	comp261895_c0	Phospholipid acyltransferases	0.451429	3.91013	4.48514	0.0426382	0.0761028
C5	10	Hi+P	comp271388_c0	Phospholipid acyltransferases	-0.433679	3.67795	4.34328	0.0458222	0.080736
C5	10	Lo+P	comp271388_c0	Phospholipid acyltransferases	-0.502734	3.67795	5.72516	0.0232269	0.0481858
C5	10	Hi-P	comp269898_c1	Phospholipid acyltransferases	-0.617751	5.57137	21.2608	<0.001	<0.001
C5	10	Lo+P	comp269898_c1	Phospholipid acyltransferases	-0.679627	5.57137	25.8227	<0.001	<0.001
C5	10	Lo-P	comp273499_c0	Phospholipid acyltransferases	-0.718401	4.18453	5.41782	0.0269086	0.0543871
C5	10	Hi+P	comp269898_c1	Phospholipid acyltransferases	-0.736972	5.57137	30.5023	<0.001	<0.001
C5	10	Lo-P	comp271388_c0	Phospholipid acyltransferases	-0.749539	3.67795	12.5708	0.00131566	0.00425934
C5	10	Hi-P	comp271388_c0	Phospholipid acyltransferases	-0.76594	3.67795	12.8757	0.00117404	0.00377076
C5	10	Lo-P	comp269898_c1	Phospholipid acyltransferases	-0.779104	5.57137	33.8084	<0.001	<0.001
C5	10	Lo+P	comp264685_c1	Phospholipid acyltransferases	-1.57545	0.708366	8.0183	0.00821543	0.0203715
C5	10	Hi-P	comp270463_c0	Phospholipid acyltransferases	-1.79838	2.10058	23.2873	<0.001	<0.001
C5	10	Hi+P	comp264685_c1	Phospholipid acyltransferases	-2.01746	0.708366	12.9746	0.00113167	0.00366368
C5	10	Hi+P	comp270463_c0	Phospholipid acyltransferases	-2.03408	2.10058	30.6344	<0.001	<0.001
C5	10	Lo-P	comp270463_c0	Phospholipid acyltransferases	-2.04986	2.10058	30.1809	<0.001	<0.001
C5	10	Hi-P	comp264685_c1	Phospholipid acyltransferases	-2.10423	0.708366	12.1705	0.00153022	0.00472802
C5	10	Lo-P	comp264685_c1	Phospholipid acyltransferases	-2.25212	0.708366	14.5918	0.000629143	0.00227859
C5	10	Lo+P	comp270463_c0	Phospholipid acyltransferases	-2.37508	2.10058	38.9185	<0.001	<0.001
C5	10	Lo+P	comp262225_c0	Phospholipid acyltransferases	-2.58574	1.86	26.6719	<0.001	<0.001
C5	10	Hi-P	comp262225_c0	Phospholipid acyltransferases	-2.62766	1.86	26.5215	<0.001	<0.001
C5	10	Hi+P	comp262225_c0	Phospholipid acyltransferases	-2.72784	1.86	30.061	<0.001	<0.001
C5	10	Lo-P	comp262225_c0	Phospholipid acyltransferases	-3.56811	1.86	44.2082	<0.001	<0.001

## Sheet: C5_day14
stage	day	treatment	gene_ID	category	logFC	logCPM	F	p	FDR
C5	14	Lo-P	comp261765_c0	Desaturases	2.4432	2.23687	14.5267	0.000643885	0.00241535
C5	14	Lo+P	comp261765_c0	Desaturases	2.21797	2.23687	11.6505	0.00186684	0.00587599
C5	14	Hi+P	comp261765_c0	Desaturases	1.73778	2.23687	6.77474	0.0142629	0.0298398
C5	14	Lo-P	comp267151_c1	Elongases (incl. ELOV-like)	8.18291	7.72771	60.89	<0.001	<0.001
C5	14	Hi+P	comp267151_c1	Elongases (incl. ELOV-like)	7.41025	7.72771	51.0423	<0.001	<0.001
C5	14	Lo+P	comp267151_c1	Elongases (incl. ELOV-like)	7.34196	7.72771	50.1693	<0.001	<0.001
C5	14	Hi-P	comp267151_c1	Elongases (incl. ELOV-like)	6.327	7.72771	37.8051	<0.001	<0.001
C5	14	Lo+P	comp256499_c0	Elongases (incl. ELOV-like)	5.15122	0.526228	8.11083	0.00817984	0.0202146
C5	14	Hi-P	comp256499_c0	Elongases (incl. ELOV-like)	4.93146	0.526228	7.1984	0.0121403	0.0265647
C5	14	Hi-P	comp262897_c0	Elongases (incl. ELOV-like)	4.90549	0.61222	6.73601	0.0149123	0.0315581
C5	14	Lo-P	comp256499_c0	Elongases (incl. ELOV-like)	4.59707	0.526228	5.87342	0.0221291	0.0461803
C5	14	Hi+P	comp262897_c0	Elongases (incl. ELOV-like)	4.24016	0.61222	4.44002	0.0442489	0.0767275
C5	14	Hi-P	comp255940_c0	Elongases (incl. ELOV-like)	2.05933	1.97055	17.0529	<0.001	0.0010809
C5	14	Lo+P	comp255940_c0	Elongases (incl. ELOV-like)	1.9951	1.97055	15.8839	<0.001	0.00162248
C5	14	Hi+P	comp255940_c0	Elongases (incl. ELOV-like)	1.97452	1.97055	15.4786	<0.001	0.0016488
C5	14	Hi+P	comp266797_c1	Elongases (incl. ELOV-like)	1.91268	3.27688	14.2382	0.000713789	0.00238374
C5	14	Lo-P	comp255940_c0	Elongases (incl. ELOV-like)	1.88688	1.97055	14.1053	0.000748695	0.00273244
C5	14	Lo-P	comp266797_c1	Elongases (incl. ELOV-like)	1.71742	3.27688	11.4252	0.00203667	0.00630618
C5	14	Lo+P	comp266797_c1	Elongases (incl. ELOV-like)	1.61017	3.27688	9.98963	0.00359787	0.0101779
C5	14	Hi-P	comp266797_c1	Elongases (incl. ELOV-like)	1.41238	3.27688	7.66051	0.00960299	0.0219212
C5	14	Hi-P	comp266761_c0	Elongases (incl. ELOV-like)	-1.29639	2.25691	4.59812	0.0402778	0.0719625
C5	14	Lo-P	comp266761_c0	Elongases (incl. ELOV-like)	-1.33496	2.25691	4.87998	0.034995	0.0674237
C5	14	Hi+P	comp266761_c0	Elongases (incl. ELOV-like)	-2.01742	2.25691	10.1348	0.00339279	0.00891416
C5	14	Lo+P	comp266192_c0	Elongases (incl. ELOV-like)	-4.97566	3.50944	85.4513	<0.001	<0.001
C5	14	Lo-P	comp266192_c0	Elongases (incl. ELOV-like)	-5.52895	3.50944	98.613	<0.001	<0.001
C5	14	Hi+P	comp266192_c0	Elongases (incl. ELOV-like)	-5.60484	3.50944	99.2838	<0.001	<0.001
C5	14	Hi-P	comp266192_c0	Elongases (incl. ELOV-like)	-5.63712	3.50944	100.884	<0.001	<0.001
C5	14	Hi+P	comp258662_c0	FABP	7.52876	3.0129	17.1755	<0.001	0.0010606
C5	14	Hi-P	comp258662_c0	FABP	7.35812	3.0129	16.2889	<0.001	0.00139697
C5	14	Lo+P	comp258662_c0	FABP	6.69054	3.0129	12.9489	0.0011829	0.00402929
C5	14	Lo-P	comp258662_c0	FABP	5.61243	3.0129	8.25612	0.00754729	0.0188672
C5	14	Lo-P	comp264828_c0	Fatty acid synthases	1.02777	3.55608	7.09367	0.0123499	0.0284683
C5	14	Hi-P	comp269005_c1	Phospholipid acyltransferases	2.91143	6.22441	43.6501	<0.001	<0.001
C5	14	Hi+P	comp269005_c1	Phospholipid acyltransferases	2.88138	6.22441	42.7323	<0.001	<0.001
C5	14	Lo+P	comp269005_c1	Phospholipid acyltransferases	2.82623	6.22441	41.2586	<0.001	<0.001
C5	14	Lo-P	comp269005_c1	Phospholipid acyltransferases	2.8055	6.22441	40.7162	<0.001	<0.001
C5	14	Lo-P	comp272294_c0	Phospholipid acyltransferases	1.8512	5.55066	64.6952	<0.001	<0.001
C5	14	Hi+P	comp272294_c0	Phospholipid acyltransferases	1.55238	5.55066	45.7132	<0.001	<0.001
C5	14	Lo+P	comp267488_c0	Phospholipid acyltransferases	1.50218	3.12924	7.3665	0.010934	0.0257606
C5	14	Hi-P	comp272294_c0	Phospholipid acyltransferases	1.46935	5.55066	41.1063	<0.001	<0.001
C5	14	Lo+P	comp272294_c0	Phospholipid acyltransferases	1.45621	5.55066	40.2965	<0.001	<0.001
C5	14	Hi+P	comp267488_c0	Phospholipid acyltransferases	1.29126	3.12924	5.4057	0.0270663	0.0508753
C5	14	Hi+P	comp274287_c0	Phospholipid acyltransferases	1.0641	2.60441	10.1024	0.00343744	0.00900997
C5	14	Hi+P	comp271562_c0	Phospholipid acyltransferases	1.01829	3.7016	6.39909	0.0169403	0.0344947
C5	14	Hi-P	comp271562_c0	Phospholipid acyltransferases	0.959262	3.7016	5.68871	0.0236332	0.0462159
C5	14	Lo-P	comp261895_c0	Phospholipid acyltransferases	0.547879	3.91013	6.58831	0.015529	0.0344056
C5	14	Hi-P	comp261895_c0	Phospholipid acyltransferases	0.483993	3.91013	5.1241	0.0310337	0.0579599
C5	14	Hi+P	comp261895_c0	Phospholipid acyltransferases	0.455176	3.91013	4.49795	0.042363	0.0739702
C5	14	Hi+P	comp271388_c0	Phospholipid acyltransferases	-0.491605	3.67795	5.49783	0.0258921	0.0490561
C5	14	Hi-P	comp271388_c0	Phospholipid acyltransferases	-0.560311	3.67795	7.16532	0.0119597	0.0262443
C5	14	Lo+P	comp269898_c1	Phospholipid acyltransferases	-0.581893	5.57137	19.0458	<0.001	0.00066961
C5	14	Hi+P	comp269898_c1	Phospholipid acyltransferases	-0.641137	5.57137	23.0476	<0.001	<0.001
C5	14	Hi-P	comp273499_c0	Phospholipid acyltransferases	-0.667309	4.18453	4.71455	0.0379955	0.0685602
C5	14	Hi-P	comp269898_c1	Phospholipid acyltransferases	-0.669232	5.57137	25.1377	<0.001	<0.001
C5	14	Lo-P	comp271388_c0	Phospholipid acyltransferases	-0.745404	3.67795	12.5337	0.00133413	0.00441742
C5	14	Hi+P	comp273499_c0	Phospholipid acyltransferases	-0.762242	4.18453	6.06369	0.0197985	0.039202
C5	14	Lo+P	comp271388_c0	Phospholipid acyltransferases	-0.822296	3.67795	15.1123	0.000523566	0.00203378
C5	14	Lo-P	comp269898_c1	Phospholipid acyltransferases	-0.854977	5.57137	40.7065	<0.001	<0.001
C5	14	Lo-P	comp264685_c1	Phospholipid acyltransferases	-1.21739	0.708366	5.11313	0.0312007	0.06133
C5	14	Lo+P	comp264685_c1	Phospholipid acyltransferases	-1.31103	0.708366	5.87503	0.021635	0.0451132
C5	14	Lo-P	comp270463_c0	Phospholipid acyltransferases	-1.59661	2.10058	19.4803	<0.001	0.000591894
C5	14	Lo+P	comp262225_c0	Phospholipid acyltransferases	-1.90775	1.86	15.88	<0.001	0.00162393
C5	14	Hi+P	comp264685_c1	Phospholipid acyltransferases	-1.98884	0.708366	12.0121	0.00162526	0.00478676
C5	14	Hi-P	comp270463_c0	Phospholipid acyltransferases	-2.05606	2.10058	30.7737	<0.001	<0.001
C5	14	Hi-P	comp262225_c0	Phospholipid acyltransferases	-2.12317	1.86	19.3427	<0.001	0.000574872
C5	14	Hi+P	comp270463_c0	Phospholipid acyltransferases	-2.18136	2.10058	33.5111	<0.001	<0.001
C5	14	Hi+P	comp262225_c0	Phospholipid acyltransferases	-2.23371	1.86	20.9303	<0.001	<0.001
C5	14	Lo+P	comp270463_c0	Phospholipid acyltransferases	-2.34998	2.10058	38.5688	<0.001	<0.001
C5	14	Lo-P	comp262225_c0	Phospholipid acyltransferases	-2.41719	1.86	24.255	<0.001	<0.001
C5	14	Hi-P	comp264685_c1	Phospholipid acyltransferases	-2.43051	0.708366	17.0045	<0.001	0.00109483

## Sheet: C6_day14
stage	day	treatment	gene_ID	category	logFC	logCPM	F	p	FDR
C6	14	Lo-P	comp261765_c0	Desaturases	2.89065	2.23687	18.7485	<0.001	0.00052823
C6	14	Lo+P	comp261765_c0	Desaturases	2.81662	2.23687	19.8443	<0.001	<0.001
C6	14	Hi+P	comp261765_c0	Desaturases	2.42555	2.23687	14.0078	0.00077547	0.00194549
C6	14	Hi-P	comp261765_c0	Desaturases	2.30567	2.23687	12.7596	0.00122594	0.00293702
C6	14	Hi-P	comp267151_c1	Elongases (incl. ELOV-like)	7.08344	7.72771	46.9564	<0.001	<0.001
C6	14	Hi+P	comp262897_c0	Elongases (incl. ELOV-like)	6.97556	0.61222	19.3598	<0.001	<0.001
C6	14	Lo+P	comp262897_c0	Elongases (incl. ELOV-like)	6.33997	0.61222	14.5906	0.000685148	0.00166534
C6	14	Lo-P	comp262897_c0	Elongases (incl. ELOV-like)	6.12189	0.61222	12.0798	0.00168957	0.00433864
C6	14	Hi-P	comp262897_c0	Elongases (incl. ELOV-like)	5.18575	0.61222	7.90453	0.00893286	0.0171293
C6	14	Lo-P	comp256499_c0	Elongases (incl. ELOV-like)	5.16094	0.526228	7.46349	0.0108087	0.0218884
C6	14	Lo+P	comp256499_c0	Elongases (incl. ELOV-like)	4.96463	0.526228	7.26307	0.0117997	0.0213275
C6	14	Hi-P	comp256499_c0	Elongases (incl. ELOV-like)	4.90667	0.526228	7.05121	0.0129561	0.0237468
C6	14	Hi+P	comp256499_c0	Elongases (incl. ELOV-like)	4.80995	0.526228	6.47882	0.0167485	0.0297958
C6	14	Hi+P	comp267151_c1	Elongases (incl. ELOV-like)	4.71234	7.72771	20.2266	<0.001	<0.001
C6	14	Lo-P	comp267151_c1	Elongases (incl. ELOV-like)	3.27978	7.72771	8.01724	0.00821919	0.017236
C6	14	Lo+P	comp267151_c1	Elongases (incl. ELOV-like)	2.84934	7.72771	6.43223	0.0166833	0.0290101
C6	14	Lo-P	comp266797_c1	Elongases (incl. ELOV-like)	1.22212	3.27688	4.818	0.0360874	0.0620101
C6	14	Hi+P	comp271045_c1	Elongases (incl. ELOV-like)	1.08022	3.51949	18.3253	<0.001	0.000517702
C6	14	Lo+P	comp271045_c1	Elongases (incl. ELOV-like)	0.860538	3.51949	11.7017	0.0018304	0.0040286
C6	14	Hi-P	comp271045_c1	Elongases (incl. ELOV-like)	0.644091	3.51949	6.53051	0.015946	0.0285309
C6	14	Hi-P	comp266192_c0	Elongases (incl. ELOV-like)	-5.82128	3.50944	105.094	<0.001	<0.001
C6	14	Lo+P	comp266192_c0	Elongases (incl. ELOV-like)	-5.82806	3.50944	105	<0.001	<0.001
C6	14	Lo-P	comp266192_c0	Elongases (incl. ELOV-like)	-6.18445	3.50944	77.8141	<0.001	<0.001
C6	14	Hi+P	comp266192_c0	Elongases (incl. ELOV-like)	-6.35287	3.50944	113.889	<0.001	<0.001
C6	14	Hi+P	comp265046_c1	Fatty acid synthases	1.21034	1.78346	8.16909	0.00769716	0.0149706
C6	14	Lo-P	comp265046_c1	Fatty acid synthases	0.969058	1.78346	4.4256	0.0439436	0.0735083
C6	14	Lo-P	comp269005_c1	Phospholipid acyltransferases	4.17003	6.22441	76.9358	<0.001	<0.001
C6	14	Lo+P	comp269005_c1	Phospholipid acyltransferases	4.1528	6.22441	82.6224	<0.001	<0.001
C6	14	Hi+P	comp269005_c1	Phospholipid acyltransferases	4.08798	6.22441	80.3495	<0.001	<0.001
C6	14	Hi-P	comp269005_c1	Phospholipid acyltransferases	3.93757	6.22441	75.3491	<0.001	<0.001
C6	14	Hi-P	comp272294_c0	Phospholipid acyltransferases	1.98719	5.55066	74.2798	<0.001	<0.001
C6	14	Lo+P	comp272294_c0	Phospholipid acyltransferases	1.96257	5.55066	72.4588	<0.001	<0.001
C6	14	Lo-P	comp272294_c0	Phospholipid acyltransferases	1.75882	5.55066	50.6746	<0.001	<0.001
C6	14	Lo-P	comp261895_c0	Phospholipid acyltransferases	1.70831	3.91013	55.6417	<0.001	<0.001
C6	14	Lo+P	comp261895_c0	Phospholipid acyltransferases	1.66076	3.91013	60.871	<0.001	<0.001
C6	14	Hi+P	comp272294_c0	Phospholipid acyltransferases	1.61257	5.55066	49.1159	<0.001	<0.001
C6	14	Hi-P	comp261895_c0	Phospholipid acyltransferases	1.58255	3.91013	55.3644	<0.001	<0.001
C6	14	Hi+P	comp261895_c0	Phospholipid acyltransferases	1.43212	3.91013	45.0744	<0.001	<0.001
C6	14	Lo+P	comp274287_c0	Phospholipid acyltransferases	1.36727	2.60441	16.9058	<0.001	0.000751764
C6	14	Hi-P	comp274287_c0	Phospholipid acyltransferases	1.03418	2.60441	9.57813	0.00425554	0.00887414
C6	14	Lo-P	comp274287_c0	Phospholipid acyltransferases	0.944978	2.60441	6.70107	0.0147493	0.0286254
C6	14	Hi+P	comp271388_c0	Phospholipid acyltransferases	-0.633007	3.67795	8.95187	0.00551851	0.011142
C6	14	Hi-P	comp264685_c1	Phospholipid acyltransferases	-1.10716	0.708366	4.32809	0.0461784	0.0725621
C6	14	Lo-P	comp270463_c0	Phospholipid acyltransferases	-1.90162	2.10058	19.9908	<0.001	<0.001
C6	14	Lo+P	comp270463_c0	Phospholipid acyltransferases	-1.98528	2.10058	28.8419	<0.001	<0.001
C6	14	Hi+P	comp270463_c0	Phospholipid acyltransferases	-1.98566	2.10058	28.2563	<0.001	<0.001
C6	14	Hi-P	comp270463_c0	Phospholipid acyltransferases	-1.99301	2.10058	29.0618	<0.001	<0.001
C6	14	Lo-P	comp264685_c1	Phospholipid acyltransferases	-2.15569	0.708366	10.5018	0.00292832	0.00701636
C6	14	Hi-P	comp262225_c0	Phospholipid acyltransferases	-2.7359	1.86	29.6946	<0.001	<0.001
C6	14	Lo+P	comp262225_c0	Phospholipid acyltransferases	-3.40854	1.86	41.7228	<0.001	<0.001
C6	14	Lo-P	comp262225_c0	Phospholipid acyltransferases	-3.66838	1.86	33.4051	<0.001	<0.001
C6	14	Hi+P	comp262225_c0	Phospholipid acyltransferases	-4.00134	1.86	50.3258	<0.001	<0.001
