# Supplementary material for: Lipid metabolism in Calanus finmarchicus is sensitive to variations in predation risk and food availability
Source: Sci Rep. 2020 Dec 18;10:22322. doi: 10.1038/s41598-020-79165-6 (PMC7749129; doi:10.1038/s41598-020-79165-6)
Supplement: Supplementary file 5 — Supplementary Table 4. [file 41598_2020_79165_MOESM5_ESM.xlsx]

## Sheet: 1
Supplementary Table 4. Gene expression of ß-oxidation genes (P<0.05) previously identified by Skottene et al. (2019) in C. finmarchicus copepods exposed to a combination of a predator cue and high or low food availability, compared to the reference group (C5s in diapause). Hi-P=High food and no predator cue; Hi+P=High food and predator cue; Lo-P=Low food and no predator cue; Lo+P=Low food and pre…
transcript_id	Annotation	EC	uncertain EC	stage	treat	day	logFC	logCPM	F	p	FDR
comp250851_c0	Enoyl-CoA delta isomerase 2	EC:5.3.3.8		C4	Hi+P	2	2.27927	1.28298	8.93151	0.00556584	0.0265171
comp250851_c0	Enoyl-CoA delta isomerase 2	EC:5.3.3.8		C5	Lo-P	10	1.42195	1.28298	4.88659	0.0348807	0.067338
comp256748_c0	Probable peroxisomal acyl-coenzyme A oxidase 1	EC:1.3.3.6		C5	Lo-P	14	1.7011	1.27814	4.87836	0.035023	0.0674705
comp256748_c0	Probable peroxisomal acyl-coenzyme A oxidase 1	EC:1.3.3.6		C4	Lo-P	2	2.47471	1.27814	6.88858	0.0135454	0.0576047
comp256748_c0	Probable peroxisomal acyl-coenzyme A oxidase 1	EC:1.3.3.6		C4	Hi-P	2	3.39846	1.27814	14.9538	0.000553546	0.00410616
comp256748_c0	Probable peroxisomal acyl-coenzyme A oxidase 1	EC:1.3.3.6		C5	Lo-P	10	2.24657	1.27814	8.78257	0.00592576	0.015265
comp256748_c0	Probable peroxisomal acyl-coenzyme A oxidase 1	EC:1.3.3.6		C5	Hi-P	10	1.70778	1.27814	4.69314	0.0384042	0.0708342
comp257512_c0	Choline O-acetyltransferase	EC:2.3.1.21		C4	Lo-P	2	1.45485	1.35487	5.05933	0.0320342	0.10847
comp257512_c0	Choline O-acetyltransferase	EC:2.3.1.21		C6	Hi-P	14	-1.22826	1.35487	4.7438	0.037445	0.060457
comp257585_c0	S-(hydroxymethyl)glutathione dehydrogenase	EC:1.1.1.284 1.1.1.1		C6	Lo+P	14	-1.48436	5.695	32.3147	3.44e-06	1.39e-05
comp257585_c0	S-(hydroxymethyl)glutathione dehydrogenase	EC:1.1.1.284 1.1.1.1		C6	Hi+P	14	-1.5551	5.695	34.9864	1.81e-06	8.22e-06
comp257585_c0	S-(hydroxymethyl)glutathione dehydrogenase	EC:1.1.1.284 1.1.1.1		C5	Hi-P	14	-0.774105	5.695	9.16118	0.00505634	0.0127837
comp257585_c0	S-(hydroxymethyl)glutathione dehydrogenase	EC:1.1.1.284 1.1.1.1		C4	Hi+P	2	0.933987	5.695	7.61197	0.00981	0.0406954
comp257585_c0	S-(hydroxymethyl)glutathione dehydrogenase	EC:1.1.1.284 1.1.1.1		C6	Hi-P	14	-1.31153	5.695	25.5435	2.03e-05	7.41e-05
comp257585_c0	S-(hydroxymethyl)glutathione dehydrogenase	EC:1.1.1.284 1.1.1.1		C6	Lo-P	14	-1.9568	5.695	40.2225	5.52e-07	3.55e-06
comp257585_c0	S-(hydroxymethyl)glutathione dehydrogenase	EC:1.1.1.284 1.1.1.1		C5	Hi+P	14	-0.685215	5.695	7.19854	0.0117834	0.0253838
comp257585_c0	S-(hydroxymethyl)glutathione dehydrogenase	EC:1.1.1.284 1.1.1.1		C5	Lo+P	14	-0.548038	5.695	4.62703	0.0396973	0.0744793
comp259353_c0	Acetyl-CoA acetyltransferase A	EC:2.3.1.9		C4	Hi-P	2	1.32969	2.2282	4.44878	0.0434302	0.11528
comp259353_c0	Acetyl-CoA acetyltransferase A	EC:2.3.1.9		C5	Lo-P	10	1.13917	2.2282	5.4916	0.0259697	0.0527828
comp260899_c0	Enoyl-CoA hydratase	EC:4.2.1.17		C4	Hi+P	2	0.867668	6.13782	14.971	0.000550214	0.00431081
comp260899_c0	Enoyl-CoA hydratase	EC:4.2.1.17		C6	Hi-P	14	0.545912	6.13782	10.6397	0.00277193	0.00605886
comp260899_c0	Enoyl-CoA hydratase	EC:4.2.1.17		C5	Hi+P	10	0.384087	6.13782	5.28234	0.0287312	0.0550157
comp260899_c0	Enoyl-CoA hydratase	EC:4.2.1.17		C5	Lo-P	10	0.345345	6.13782	4.25557	0.0479224	0.0878661
comp260899_c0	Enoyl-CoA hydratase	EC:4.2.1.17		C6	Hi+P	14	0.732588	6.13782	19.0634	0.000139818	0.000417658
comp260899_c0	Enoyl-CoA hydratase	EC:4.2.1.17		C6	Lo+P	14	0.609084	6.13782	13.2311	0.0010293	0.00240209
comp260899_c0	Enoyl-CoA hydratase	EC:4.2.1.17		C5	Hi-P	10	0.587067	6.13782	12.2389	0.00149104	0.00462496
comp260899_c0	Enoyl-CoA hydratase	EC:4.2.1.17		C4	Lo-P	2	0.983147	6.13782	19.225	0.000132808	0.00150384
comp260899_c0	Enoyl-CoA hydratase	EC:4.2.1.17		C6	Lo-P	14	0.725947	6.13782	15.5522	0.000449131	0.00135057
comp260899_c0	Enoyl-CoA hydratase	EC:4.2.1.17		C4	Hi-P	2	0.560915	6.13782	6.0122	0.0202822	0.065424
comp261049_c0	Hydroxyacyl-coenzyme A dehydrogenase	EC:1.1.1.35		C4	Hi+P	2	-1.47061	6.69057	29.8028	6.49e-06	0.000125414
comp261049_c0	Hydroxyacyl-coenzyme A dehydrogenase	EC:1.1.1.35		C5	Lo-P	14	-1.51898	6.69057	73.0471	1.63e-09	5.03e-08
comp261049_c0	Hydroxyacyl-coenzyme A dehydrogenase	EC:1.1.1.35		C4	Lo+P	2	-1.41142	6.69057	27.6385	1.15e-05	0.000191834
comp261049_c0	Hydroxyacyl-coenzyme A dehydrogenase	EC:1.1.1.35		C6	Hi+P	14	-1.55805	6.69057	76.4883	9.89e-10	1.03e-08
comp261049_c0	Hydroxyacyl-coenzyme A dehydrogenase	EC:1.1.1.35		C5	Hi-P	14	-1.50717	6.69057	71.9724	1.91e-09	4.86e-08
comp261049_c0	Hydroxyacyl-coenzyme A dehydrogenase	EC:1.1.1.35		C5	Hi-P	10	-1.57423	6.69057	77.8831	8.13e-10	2.22e-08
comp261049_c0	Hydroxyacyl-coenzyme A dehydrogenase	EC:1.1.1.35		C5	Lo-P	10	-1.41777	6.69057	63.9525	6.59e-09	1.34e-07
comp261049_c0	Hydroxyacyl-coenzyme A dehydrogenase	EC:1.1.1.35		C6	Lo+P	14	-1.20075	6.69057	46.4405	1.51e-07	8.32e-07
comp261049_c0	Hydroxyacyl-coenzyme A dehydrogenase	EC:1.1.1.35		C6	Hi-P	14	-1.37664	6.69057	60.4958	1.16e-08	9.44e-08
comp261049_c0	Hydroxyacyl-coenzyme A dehydrogenase	EC:1.1.1.35		C5	Hi+P	10	-1.51947	6.69057	73.2009	1.59e-09	4.05e-08
comp261049_c0	Hydroxyacyl-coenzyme A dehydrogenase	EC:1.1.1.35		C5	Hi+P	14	-1.47592	6.69057	69.0859	2.94e-09	6.46e-08
comp261049_c0	Hydroxyacyl-coenzyme A dehydrogenase	EC:1.1.1.35		C4	Lo-P	2	-1.50207	6.69057	30.7442	5.1e-06	0.000109314
comp261049_c0	Hydroxyacyl-coenzyme A dehydrogenase	EC:1.1.1.35		C5	Lo+P	10	-1.50659	6.69057	71.8221	1.95e-09	5.27e-08
comp261049_c0	Hydroxyacyl-coenzyme A dehydrogenase	EC:1.1.1.35		C4	Hi-P	2	-1.67486	6.69057	37.3895	1.04e-06	2.91e-05
comp261049_c0	Hydroxyacyl-coenzyme A dehydrogenase	EC:1.1.1.35		C5	Lo+P	14	-1.67323	6.69057	87.7404	2.17e-10	9.32e-09
comp261049_c0	Hydroxyacyl-coenzyme A dehydrogenase	EC:1.1.1.35		C6	Lo-P	14	-1.32341	6.69057	42.4338	3.44e-07	2.36e-06
comp262350_c0	Alcohol dehydrogenase class-3 chain L	EC:1.1.1.284 1.1.1.1		C5	Lo-P	10	1.46061	1.59225	6.61702	0.0153263	0.033976
comp262350_c0	Alcohol dehydrogenase class-3 chain L	EC:1.1.1.284 1.1.1.1		C4	Lo+P	2	1.74031	1.59225	6.08211	0.0196286	0.063512
comp262350_c0	Alcohol dehydrogenase class-3 chain L	EC:1.1.1.284 1.1.1.1		C5	Hi-P	10	1.27436	1.59225	4.85608	0.0354119	0.0663096
comp262743_c0	3-ketoacyl-CoA thiolase	EC:2.3.1.16		C4	Hi-P	2	-0.672253	7.35945	8.65531	0.00625327	0.0268403
comp262743_c0	3-ketoacyl-CoA thiolase	EC:2.3.1.16		C5	Hi-P	10	-0.339813	7.35945	4.78103	0.0367568	0.0682993
comp262743_c0	3-ketoacyl-CoA thiolase	EC:2.3.1.16		C5	Lo+P	10	-0.413352	7.35945	7.07617	0.0124473	0.0287982
comp262743_c0	3-ketoacyl-CoA thiolase	EC:2.3.1.16		C5	Lo-P	10	-0.489439	7.35945	9.9058	0.00372237	0.0102987
comp262846_c0	Aldehyde dehydrogenase	EC:1.2.1.3		C4	Lo-P	2	-1.16569	7.75532	10.7457	0.00265788	0.0163099
comp262846_c0	Aldehyde dehydrogenase	EC:1.2.1.3		C4	Hi+P	2	-0.99762	7.75532	8.10387	0.00791684	0.0346361
comp262846_c0	Aldehyde dehydrogenase	EC:1.2.1.3		C4	Hi-P	2	-1.27262	7.75532	12.6463	0.00127895	0.007896
comp262846_c0	Aldehyde dehydrogenase	EC:1.2.1.3		C6	Hi-P	14	0.586055	7.75532	6.29419	0.0177826	0.0314253
comp262846_c0	Aldehyde dehydrogenase	EC:1.2.1.3		C5	Hi+P	14	-0.701394	7.75532	8.94579	0.00553261	0.0134183
comp262846_c0	Aldehyde dehydrogenase	EC:1.2.1.3		C6	Lo+P	14	0.671871	7.75532	8.25647	0.00741313	0.0140666
comp262846_c0	Aldehyde dehydrogenase	EC:1.2.1.3		C4	Lo+P	2	-1.49424	7.75532	16.9598	0.000278029	0.0024048
comp262846_c0	Aldehyde dehydrogenase	EC:1.2.1.3		C5	Lo+P	14	-0.673948	7.75532	8.26793	0.00737671	0.0185538
comp262846_c0	Aldehyde dehydrogenase	EC:1.2.1.3		C5	Hi-P	14	-0.634421	7.75532	7.3398	0.0110645	0.0246473
comp262846_c0	Aldehyde dehydrogenase	EC:1.2.1.3		C5	Hi+P	10	-0.553623	7.75532	5.60567	0.0245881	0.0483111
comp263616_c0	Probable enoyl-CoA hydratase	EC:4.2.1.17		C6	Hi+P	14	-3.27857	0.0117243	6.22928	0.0183266	0.0322593
comp263640_c0	Methylglutaconyl-CoA hydratase	EC:4.2.1.17		C5	Lo+P	14	-0.50824	6.42797	15.6122	0.000439887	0.00175676
comp263640_c0	Methylglutaconyl-CoA hydratase	EC:4.2.1.17		C4	Hi+P	2	-0.432719	6.42797	5.45473	0.0264343	0.0852882
comp263640_c0	Methylglutaconyl-CoA hydratase	EC:4.2.1.17		C5	Hi-P	10	-0.448133	6.42797	12.1015	0.00157085	0.00483474
comp263640_c0	Methylglutaconyl-CoA hydratase	EC:4.2.1.17		C5	Hi-P	14	-0.502264	6.42797	15.2604	0.000497137	0.001812
comp263640_c0	Methylglutaconyl-CoA hydratase	EC:4.2.1.17		C5	Hi+P	10	-0.320813	6.42797	6.26408	0.0180327	0.0373607
comp263640_c0	Methylglutaconyl-CoA hydratase	EC:4.2.1.17		C4	Lo-P	2	-0.59151	6.42797	9.87037	0.00377639	0.021351
comp263640_c0	Methylglutaconyl-CoA hydratase	EC:4.2.1.17		C5	Lo+P	10	-0.427487	6.42797	11.058	0.00235024	0.00710421
comp263640_c0	Methylglutaconyl-CoA hydratase	EC:4.2.1.17		C4	Hi-P	2	-0.421042	6.42797	5.13518	0.0308661	0.0897566
comp263640_c0	Methylglutaconyl-CoA hydratase	EC:4.2.1.17		C5	Hi+P	14	-0.60786	6.42797	22.2551	5.23e-05	0.000259897
comp263640_c0	Methylglutaconyl-CoA hydratase	EC:4.2.1.17		C5	Lo-P	14	-0.476264	6.42797	13.7324	0.00085677	0.00305931
comp263640_c0	Methylglutaconyl-CoA hydratase	EC:4.2.1.17		C5	Lo-P	10	-0.333796	6.42797	6.75927	0.0143636	0.0321719
comp264590_c2	Long-chain specific acyl-CoA dehydrogenase	EC:1.3.8.8		C5	Lo-P	10	0.803103	3.46238	7.53236	0.0101602	0.0240491
comp264590_c2	Long-chain specific acyl-CoA dehydrogenase	EC:1.3.8.8		C6	Lo+P	14	-0.689179	3.46238	5.22231	0.0295818	0.048358
comp264590_c2	Long-chain specific acyl-CoA dehydrogenase	EC:1.3.8.8		C5	Hi+P	14	-0.983683	3.46238	10.3573	0.00310248	0.0082615
comp264590_c2	Long-chain specific acyl-CoA dehydrogenase	EC:1.3.8.8		C6	Lo-P	14	-0.983887	3.46238	8.07584	0.00801335	0.0168605
comp264590_c2	Long-chain specific acyl-CoA dehydrogenase	EC:1.3.8.8		C4	Lo-P	2	0.933912	3.46238	5.67716	0.0237635	0.0875059
comp264590_c2	Long-chain specific acyl-CoA dehydrogenase	EC:1.3.8.8		C5	Hi-P	14	-0.890285	3.46238	8.61512	0.00636072	0.0154833
comp264590_c2	Long-chain specific acyl-CoA dehydrogenase	EC:1.3.8.8		C6	Hi+P	14	-0.710145	3.46238	5.43321	0.0267096	0.0449133
comp264820_c0	Long-chain specific acyl-CoA dehydrogenase	EC:1.3.8.8		C5	Lo+P	10	-0.503703	6.41326	8.81963	0.00583392	0.0152894
comp264820_c0	Long-chain specific acyl-CoA dehydrogenase	EC:1.3.8.8		C5	Lo-P	10	-0.397954	6.41326	5.52109	0.0256046	0.0521746
comp264820_c0	Long-chain specific acyl-CoA dehydrogenase	EC:1.3.8.8		C4	Hi-P	2	-0.811399	6.41326	10.4146	0.00303215	0.0154003
comp264820_c0	Long-chain specific acyl-CoA dehydrogenase	EC:1.3.8.8		C5	Hi-P	10	-0.606561	6.41326	12.7081	0.00124972	0.00397677
comp264820_c0	Long-chain specific acyl-CoA dehydrogenase	EC:1.3.8.8		C6	Hi-P	14	-0.698967	6.41326	16.9074	0.000282953	0.000791609
comp264820_c0	Long-chain specific acyl-CoA dehydrogenase	EC:1.3.8.8		C6	Lo+P	14	-0.681388	6.41326	16.0711	0.000375623	0.000971046
comp264820_c0	Long-chain specific acyl-CoA dehydrogenase	EC:1.3.8.8		C5	Hi+P	10	-0.674829	6.41326	15.7996	0.000412326	0.00154974
comp264820_c0	Long-chain specific acyl-CoA dehydrogenase	EC:1.3.8.8		C5	Hi+P	14	-0.572414	6.41326	11.3718	0.00207934	0.00590188
comp264820_c0	Long-chain specific acyl-CoA dehydrogenase	EC:1.3.8.8		C5	Lo-P	14	-0.633934	6.41326	13.9335	0.000796561	0.00287894
comp264820_c0	Long-chain specific acyl-CoA dehydrogenase	EC:1.3.8.8		C4	Lo-P	2	-0.627631	6.41326	6.36808	0.0171847	0.0685998
comp264820_c0	Long-chain specific acyl-CoA dehydrogenase	EC:1.3.8.8		C5	Hi-P	14	-0.534935	6.41326	9.95311	0.00365154	0.00972484
comp264820_c0	Long-chain specific acyl-CoA dehydrogenase	EC:1.3.8.8		C6	Hi+P	14	-0.795575	6.41326	21.7536	6.08e-05	0.000197085
comp264820_c0	Long-chain specific acyl-CoA dehydrogenase	EC:1.3.8.8		C5	Lo+P	14	-0.620361	6.41326	13.3427	0.000987892	0.00345819
comp264820_c0	Long-chain specific acyl-CoA dehydrogenase	EC:1.3.8.8		C6	Lo-P	14	-0.698851	6.41326	13.1269	0.00106964	0.00290309
comp266079_c0	Short-chain specific acyl-CoA dehydrogenase	EC:1.3.8.1	EC:1.3.99.12	C5	Hi+P	10	-0.396714	6.41121	7.33647	0.0110809	0.0248756
comp266079_c0	Short-chain specific acyl-CoA dehydrogenase	EC:1.3.8.1	EC:1.3.99.12	C5	Lo+P	14	-0.388262	6.41121	7.01133	0.0128156	0.0293913
comp266079_c0	Short-chain specific acyl-CoA dehydrogenase	EC:1.3.8.1	EC:1.3.99.12	C4	Hi-P	2	-0.491541	6.41121	5.31894	0.0282258	0.0839647
comp266079_c0	Short-chain specific acyl-CoA dehydrogenase	EC:1.3.8.1	EC:1.3.99.12	C5	Hi+P	14	-0.327964	6.41121	5.00445	0.0329098	0.0599492
comp266079_c0	Short-chain specific acyl-CoA dehydrogenase	EC:1.3.8.1	EC:1.3.99.12	C5	Hi-P	14	-0.340355	6.41121	5.39734	0.0271758	0.0519176
comp266079_c0	Short-chain specific acyl-CoA dehydrogenase	EC:1.3.8.1	EC:1.3.99.12	C5	Lo+P	10	-0.356454	6.41121	5.9069	0.0213121	0.0448574
comp266224_c0	Enoyl-CoA delta isomerase 1	EC:5.3.3.8		C6	Lo-P	14	-2.18279	1.07779	6.41666	0.0168036	0.0320686
comp266759_c0	Probable 3-hydroxyacyl-CoA dehydrogenase B0272.3	EC:1.1.1.35		C5	Lo-P	10	1.15211	3.90365	13.635	0.000887682	0.00305556
comp266759_c0	Probable 3-hydroxyacyl-CoA dehydrogenase B0272.3	EC:1.1.1.35		C5	Hi+P	10	0.901324	3.90365	8.40665	0.00695112	0.0167862
comp266759_c0	Probable 3-hydroxyacyl-CoA dehydrogenase B0272.3	EC:1.1.1.35		C5	Hi+P	14	-1.07935	3.90365	10.6015	0.00281439	0.00762376
comp266759_c0	Probable 3-hydroxyacyl-CoA dehydrogenase B0272.3	EC:1.1.1.35		C4	Hi+P	2	2.03706	3.90365	27.1615	1.3e-05	0.000219845
comp266759_c0	Probable 3-hydroxyacyl-CoA dehydrogenase B0272.3	EC:1.1.1.35		C4	Lo-P	2	2.45059	3.90365	39.5709	6.37e-07	2.05e-05
comp266759_c0	Probable 3-hydroxyacyl-CoA dehydrogenase B0272.3	EC:1.1.1.35		C5	Hi-P	10	1.03981	3.90365	10.9854	0.00241818	0.00694839
comp266759_c0	Probable 3-hydroxyacyl-CoA dehydrogenase B0272.3	EC:1.1.1.35		C4	Hi-P	2	1.75781	3.90365	19.4892	0.000122143	0.00123934
comp266860_c1	Acetyl-CoA acetyltransferase	EC:2.3.1.9	several hits, 1 top	C4	Hi-P	2	-1.02112	5.98337	9.02174	0.00535935	0.0238325
comp266860_c1	Acetyl-CoA acetyltransferase	EC:2.3.1.9		C6	Hi+P	14	-1.18837	5.98337	26.8318	1.42e-05	5.33e-05
comp266860_c1	Acetyl-CoA acetyltransferase	EC:2.3.1.9		C5	Lo+P	10	-0.870511	5.98337	14.6499	0.0006163	0.00229888
comp266860_c1	Acetyl-CoA acetyltransferase	EC:2.3.1.9		C6	Lo-P	14	-1.36269	5.98337	26.5425	1.54e-05	6.81e-05
comp266860_c1	Acetyl-CoA acetyltransferase	EC:2.3.1.9		C6	Lo+P	14	-0.955423	5.98337	17.6052	0.000224351	0.000608997
comp266860_c1	Acetyl-CoA acetyltransferase	EC:2.3.1.9		C4	Lo+P	2	-0.806636	5.98337	5.8268	0.0221338	0.0696316
comp266860_c1	Acetyl-CoA acetyltransferase	EC:2.3.1.9		C5	Lo-P	14	-1.2784	5.98337	31.0115	4.77e-06	3.77e-05
comp266860_c1	Acetyl-CoA acetyltransferase	EC:2.3.1.9		C5	Hi-P	14	-1.63753	5.98337	49.8097	7.84e-08	1.08e-06
comp266860_c1	Acetyl-CoA acetyltransferase	EC:2.3.1.9		C6	Hi-P	14	-1.35183	5.98337	34.5489	2.01e-06	9.29e-06
comp266860_c1	Acetyl-CoA acetyltransferase	EC:2.3.1.9		C5	Hi+P	10	-1.02698	5.98337	20.3304	9.39e-05	0.00043943
comp266860_c1	Acetyl-CoA acetyltransferase	EC:2.3.1.9		C5	Hi+P	14	-1.6476	5.98337	50.319	7.12e-08	9.49e-07
comp266860_c1	Acetyl-CoA acetyltransferase	EC:2.3.1.9		C5	Lo-P	10	-0.885494	5.98337	15.1505	0.00051662	0.00192274
comp266860_c1	Acetyl-CoA acetyltransferase	EC:2.3.1.9		C5	Lo+P	14	-1.49362	5.98337	41.7692	3.96e-07	4.78e-06
comp266860_c1	Acetyl-CoA acetyltransferase	EC:2.3.1.9		C5	Hi-P	10	-1.11723	5.98337	23.7566	3.37e-05	0.000179513
comp267356_c1	Probable medium-chain specific acyl-CoA dehydrogenase	EC:1.3.8.7		C6	Hi+P	14	0.420165	7.30747	7.1266	0.0121689	0.0224551
comp267356_c1	Probable medium-chain specific acyl-CoA dehydrogenase	EC:1.3.8.7		C6	Lo+P	14	0.553552	7.30747	12.3597	0.00142446	0.00321532
comp267356_c1	Probable medium-chain specific acyl-CoA dehydrogenase	EC:1.3.8.7		C6	Hi-P	14	0.601477	7.30747	14.5819	0.000631367	0.00162723
comp267439_c0	Long-chain specific acyl-CoA dehydrogenase	EC:1.3.8.8		C4	Lo-P	2	1.10562	5.43763	12.5201	0.00134097	0.00958682
comp267439_c0	Long-chain specific acyl-CoA dehydrogenase	EC:1.3.8.8		C5	Lo-P	14	0.53846	5.43763	5.25254	0.0291499	0.0579097
comp267439_c0	Long-chain specific acyl-CoA dehydrogenase	EC:1.3.8.8		C4	Hi+P	2	1.3299	5.43763	18.7616	0.000153994	0.00159443
comp267439_c0	Long-chain specific acyl-CoA dehydrogenase	EC:1.3.8.8		C5	Lo+P	10	0.76069	5.43763	10.4462	0.00299406	0.00873997
comp267439_c0	Long-chain specific acyl-CoA dehydrogenase	EC:1.3.8.8		C5	Lo-P	10	0.899517	5.43763	14.5876	0.000630095	0.00228159
comp267439_c0	Long-chain specific acyl-CoA dehydrogenase	EC:1.3.8.8		C4	Lo+P	2	1.03573	5.43763	11.0531	0.00235473	0.0126735
comp267439_c0	Long-chain specific acyl-CoA dehydrogenase	EC:1.3.8.8		C4	Hi-P	2	1.10554	5.43763	12.5838	0.00130929	0.00803707
comp267587_c0	Short-chain specific acyl-CoA dehydrogenase	EC:1.3.8.1		C5	Lo-P	14	3.10193	4.1932	83.7195	3.67e-10	1.49e-08
comp267587_c0	Short-chain specific acyl-CoA dehydrogenase	EC:1.3.8.1		C4	Hi-P	2	4.99885	4.1932	173.012	5.99e-14	2.22e-10
comp267587_c0	Short-chain specific acyl-CoA dehydrogenase	EC:1.3.8.1		C6	Hi+P	14	3.62162	4.1932	115.408	9.02e-12	1.75e-10
comp267587_c0	Short-chain specific acyl-CoA dehydrogenase	EC:1.3.8.1		C6	Lo-P	14	3.53302	4.1932	99.7445	5.02e-11	1.21e-09
comp267587_c0	Short-chain specific acyl-CoA dehydrogenase	EC:1.3.8.1		C6	Lo+P	14	3.55004	4.1932	111.441	1.37e-11	2.33e-10
comp267587_c0	Short-chain specific acyl-CoA dehydrogenase	EC:1.3.8.1		C5	Hi+P	14	2.71163	4.1932	62.389	8.49e-09	1.55e-07
comp267587_c0	Short-chain specific acyl-CoA dehydrogenase	EC:1.3.8.1		C4	Hi+P	2	5.04743	4.1932	178.759	3.94e-14	1.44e-10
comp267587_c0	Short-chain specific acyl-CoA dehydrogenase	EC:1.3.8.1		C5	Lo-P	10	4.53384	4.1932	184.233	2.67e-14	7.05e-12
comp267587_c0	Short-chain specific acyl-CoA dehydrogenase	EC:1.3.8.1		C5	Lo+P	14	3.03064	4.1932	79.3517	6.63e-10	2.3e-08
comp267587_c0	Short-chain specific acyl-CoA dehydrogenase	EC:1.3.8.1		C5	Hi+P	10	4.20357	4.1932	158.808	1.78e-13	2.82e-11
comp267587_c0	Short-chain specific acyl-CoA dehydrogenase	EC:1.3.8.1		C4	Lo-P	2	5.14597	4.1932	183.49	2.81e-14	9.09e-11
comp267587_c0	Short-chain specific acyl-CoA dehydrogenase	EC:1.3.8.1		C5	Lo+P	10	4.18667	4.1932	156.714	2.1e-13	3.59e-11
comp267587_c0	Short-chain specific acyl-CoA dehydrogenase	EC:1.3.8.1		C6	Hi-P	14	3.77977	4.1932	127.205	2.79e-12	7.27e-11
comp267587_c0	Short-chain specific acyl-CoA dehydrogenase	EC:1.3.8.1		C4	Lo+P	2	4.1682	4.1932	116.161	8.34e-12	5.64e-09
comp267587_c0	Short-chain specific acyl-CoA dehydrogenase	EC:1.3.8.1		C5	Hi-P	14	2.57425	4.1932	56.0454	2.5e-08	4.11e-07
comp267587_c0	Short-chain specific acyl-CoA dehydrogenase	EC:1.3.8.1		C5	Hi-P	10	4.20775	4.1932	157.391	1.99e-13	2.74e-11
comp268106_c0	Aldehyde dehydrogenase family 3 member B1	EC:1.2.1.3		C5	Lo+P	14	1.23435	5.4943	13.5036	0.000931322	0.00329504
comp268106_c0	Aldehyde dehydrogenase family 3 member B1	EC:1.2.1.3		C5	Lo-P	10	1.57207	5.4943	21.7189	6.14e-05	0.000309346
comp268106_c0	Aldehyde dehydrogenase family 3 member B1	EC:1.2.1.3		C4	Lo+P	2	1.88101	5.4943	19.437	0.000124176	0.00126701
comp268106_c0	Aldehyde dehydrogenase family 3 member B1	EC:1.2.1.3		C6	Lo+P	14	0.809392	5.4943	5.83021	0.0220982	0.037255
comp268106_c0	Aldehyde dehydrogenase family 3 member B1	EC:1.2.1.3		C4	Lo-P	2	2.397	5.4943	32.1937	3.55e-06	8.19e-05
comp268106_c0	Aldehyde dehydrogenase family 3 member B1	EC:1.2.1.3		C4	Hi-P	2	1.94266	5.4943	20.6699	8.45e-05	0.000927762
comp268106_c0	Aldehyde dehydrogenase family 3 member B1	EC:1.2.1.3		C5	Hi+P	10	1.08599	5.4943	10.5194	0.00290782	0.00809298
comp268106_c0	Aldehyde dehydrogenase family 3 member B1	EC:1.2.1.3		C5	Lo-P	14	1.67149	5.4943	24.5197	2.71e-05	0.000164337
comp268106_c0	Aldehyde dehydrogenase family 3 member B1	EC:1.2.1.3		C6	Hi-P	14	0.841081	5.4943	6.30109	0.0177258	0.0313407
comp268106_c0	Aldehyde dehydrogenase family 3 member B1	EC:1.2.1.3		C5	Hi+P	14	0.854449	5.4943	6.49993	0.0161715	0.0331361
comp268106_c0	Aldehyde dehydrogenase family 3 member B1	EC:1.2.1.3		C4	Hi+P	2	2.49542	5.4943	35.4324	1.63e-06	4.25e-05
comp268106_c0	Aldehyde dehydrogenase family 3 member B1	EC:1.2.1.3		C5	Lo+P	10	1.23726	5.4943	13.5452	0.000917267	0.00321589
comp268106_c0	Aldehyde dehydrogenase family 3 member B1	EC:1.2.1.3		C5	Hi-P	10	1.21904	5.4943	13.0798	0.00108841	0.00352801
comp268106_c0	Aldehyde dehydrogenase family 3 member B1	EC:1.2.1.3		C6	Lo-P	14	0.814115	5.4943	4.92211	0.0342733	0.0593538
comp268106_c0	Aldehyde dehydrogenase family 3 member B1	EC:1.2.1.3		C5	Hi-P	14	1.02475	5.4943	9.34212	0.00469044	0.0120057
comp268447_c0	Enoyl-CoA delta isomerase 2	EC:5.3.3.8		C5	Lo-P	10	2.12209	2.1292	24.1846	2.98e-05	0.000167028
comp268447_c0	Enoyl-CoA delta isomerase 2	EC:5.3.3.8		C5	Lo+P	10	1.32103	2.1292	8.98139	0.00545064	0.0144394
comp268447_c0	Enoyl-CoA delta isomerase 2	EC:5.3.3.8		C4	Lo-P	2	2.02723	2.1292	13.587	0.000903357	0.00699953
comp268447_c0	Enoyl-CoA delta isomerase 2	EC:5.3.3.8		C4	Hi-P	2	1.55706	2.1292	7.65987	0.00960566	0.0374005
comp268447_c0	Enoyl-CoA delta isomerase 2	EC:5.3.3.8		C5	Hi-P	14	1.0317	2.1292	5.45126	0.0264785	0.05079
comp268447_c0	Enoyl-CoA delta isomerase 2	EC:5.3.3.8		C5	Lo+P	14	1.19003	2.1292	7.26456	0.0114413	0.0267435
comp268447_c0	Enoyl-CoA delta isomerase 2	EC:5.3.3.8		C4	Hi+P	2	2.29872	2.1292	19.1942	0.000134111	0.00143285
comp268447_c0	Enoyl-CoA delta isomerase 2	EC:5.3.3.8		C5	Hi+P	10	1.70476	2.1292	15.5516	0.00044922	0.00166595
comp268447_c0	Enoyl-CoA delta isomerase 2	EC:5.3.3.8		C5	Lo-P	14	1.48826	2.1292	11.6169	0.00189115	0.00591782
comp268447_c0	Enoyl-CoA delta isomerase 2	EC:5.3.3.8		C4	Lo+P	2	1.69059	2.1292	9.55745	0.00429184	0.0202049
comp268447_c0	Enoyl-CoA delta isomerase 2	EC:5.3.3.8		C5	Hi-P	10	1.53472	2.1292	12.0384	0.00160902	0.00493288
comp268823_c0	Isovaleryl-CoA dehydrogenase	EC:1.3.8.1	EC:1.3.8.6, EC:1.3.99.12	C5	Hi+P	10	0.39558	5.72537	6.66432	0.0149986	0.0320416
comp268823_c0	Isovaleryl-CoA dehydrogenase	EC:1.3.8.1	EC:1.3.8.6, EC:1.3.99.12	C5	Lo-P	10	0.387616	5.72537	6.37303	0.0171454	0.0373021
comp268823_c0	Isovaleryl-CoA dehydrogenase	EC:1.3.8.1	EC:1.3.8.6, EC:1.3.99.12	C4	Lo-P	2	0.726163	5.72537	12.1559	0.0015387	0.0106871
comp269157_c0	Very long-chain specific acyl-CoA dehydrogenase	EC:1.3.8.9		C6	Lo-P	14	-0.655576	8.79329	10.9826	0.00242078	0.00593941
comp269157_c0	Very long-chain specific acyl-CoA dehydrogenase	EC:1.3.8.9		C5	Hi-P	10	-0.997683	8.79329	32.3289	3.43e-06	2.55e-05
comp269157_c0	Very long-chain specific acyl-CoA dehydrogenase	EC:1.3.8.9		C5	Hi+P	14	-0.393962	8.79329	5.1325	0.0309065	0.056893
comp269157_c0	Very long-chain specific acyl-CoA dehydrogenase	EC:1.3.8.9		C5	Lo+P	10	-1.21044	8.79329	47.1806	1.31e-07	1.77e-06
comp269157_c0	Very long-chain specific acyl-CoA dehydrogenase	EC:1.3.8.9		C4	Lo+P	2	-1.23762	8.79329	21.733	6.12e-05	0.000721169
comp269157_c0	Very long-chain specific acyl-CoA dehydrogenase	EC:1.3.8.9		C5	Hi-P	14	-0.583549	8.79329	11.219	0.00220676	0.00636795
comp269157_c0	Very long-chain specific acyl-CoA dehydrogenase	EC:1.3.8.9		C4	Hi+P	2	-1.13929	8.79329	18.6709	0.000158547	0.00162773
comp269157_c0	Very long-chain specific acyl-CoA dehydrogenase	EC:1.3.8.9		C6	Hi-P	14	-0.506938	8.79329	8.48178	0.00673179	0.0133329
comp269157_c0	Very long-chain specific acyl-CoA dehydrogenase	EC:1.3.8.9		C5	Lo-P	14	-0.764074	8.79329	19.1378	0.000136543	0.000649001
comp269157_c0	Very long-chain specific acyl-CoA dehydrogenase	EC:1.3.8.9		C5	Hi+P	10	-0.902655	8.79329	26.5965	1.52e-05	9.26e-05
comp269157_c0	Very long-chain specific acyl-CoA dehydrogenase	EC:1.3.8.9		C5	Lo+P	14	-0.642827	8.79329	13.5919	0.000901745	0.00321111
comp269157_c0	Very long-chain specific acyl-CoA dehydrogenase	EC:1.3.8.9		C4	Lo-P	2	-1.12453	8.79329	18.1875	0.000185393	0.00196872
comp269157_c0	Very long-chain specific acyl-CoA dehydrogenase	EC:1.3.8.9		C6	Hi+P	14	-0.634201	8.79329	13.2272	0.00103078	0.00251299
comp269157_c0	Very long-chain specific acyl-CoA dehydrogenase	EC:1.3.8.9		C4	Hi-P	2	-1.5974	8.79329	34.4324	2.06e-06	5.03e-05
comp269157_c0	Very long-chain specific acyl-CoA dehydrogenase	EC:1.3.8.9		C6	Lo+P	14	-0.437622	8.79329	6.32908	0.0174975	0.0302672
comp269157_c0	Very long-chain specific acyl-CoA dehydrogenase	EC:1.3.8.9		C5	Lo-P	10	-1.08652	8.79329	38.2314	8.57e-07	8.15e-06
comp269431_c0	Long-chain-fatty-acid--CoA ligase 3	EC:6.2.1.3		C6	Hi+P	14	-0.353013	7.94139	8.06395	0.00805465	0.0155761
comp269431_c0	Long-chain-fatty-acid--CoA ligase 3	EC:6.2.1.3		C5	Hi+P	10	-0.475814	7.94139	14.641	0.000618261	0.00218797
comp269431_c0	Long-chain-fatty-acid--CoA ligase 3	EC:6.2.1.3		C5	Lo+P	14	-0.558488	7.94139	20.1149	0.000100376	0.00050427
comp269431_c0	Long-chain-fatty-acid--CoA ligase 3	EC:6.2.1.3		C6	Lo+P	14	-0.328838	7.94139	7.00685	0.0128414	0.0229941
comp269431_c0	Long-chain-fatty-acid--CoA ligase 3	EC:6.2.1.3		C6	Lo-P	14	-0.288338	7.94139	4.25866	0.0478467	0.0791191
comp269431_c0	Long-chain-fatty-acid--CoA ligase 3	EC:6.2.1.3		C5	Hi-P	14	-0.366424	7.94139	8.69559	0.00614752	0.0150597
comp269431_c0	Long-chain-fatty-acid--CoA ligase 3	EC:6.2.1.3		C5	Hi-P	10	-0.548248	7.94139	19.3548	0.000127448	0.000561009
comp269431_c0	Long-chain-fatty-acid--CoA ligase 3	EC:6.2.1.3		C5	Lo-P	10	-0.469357	7.94139	14.2325	0.000715253	0.00254503
comp269431_c0	Long-chain-fatty-acid--CoA ligase 3	EC:6.2.1.3		C5	Lo+P	10	-0.460804	7.94139	13.719	0.000860954	0.00304884
comp269431_c0	Long-chain-fatty-acid--CoA ligase 3	EC:6.2.1.3		C5	Hi+P	14	-0.505874	7.94139	16.521	0.00032229	0.00121887
comp269431_c0	Long-chain-fatty-acid--CoA ligase 3	EC:6.2.1.3		C5	Lo-P	14	-0.4372	7.94139	12.3635	0.00142244	0.00466081
comp269490_c0	Alpha-aminoadipic semialdehyde dehydrogenase	EC:1.2.1.31 1.2.1.8 1.2.1.3		C5	Hi+P	14	2.37289	5.63036	85.3425	2.96e-10	9.5e-09
comp269490_c0	Alpha-aminoadipic semialdehyde dehydrogenase	EC:1.2.1.31 1.2.1.8 1.2.1.3		C4	Lo-P	2	3.84674	5.63036	155.506	2.32e-13	3.41e-10
comp269490_c0	Alpha-aminoadipic semialdehyde dehydrogenase	EC:1.2.1.31 1.2.1.8 1.2.1.3		C6	Hi+P	14	1.17288	5.63036	20.8928	7.89e-05	0.000248835
comp269490_c0	Alpha-aminoadipic semialdehyde dehydrogenase	EC:1.2.1.31 1.2.1.8 1.2.1.3		C5	Lo+P	10	2.98366	5.63036	131.741	1.82e-12	1.93e-10
comp269490_c0	Alpha-aminoadipic semialdehyde dehydrogenase	EC:1.2.1.31 1.2.1.8 1.2.1.3		C4	Lo+P	2	3.53401	5.63036	131.616	1.84e-12	2.15e-09
comp269490_c0	Alpha-aminoadipic semialdehyde dehydrogenase	EC:1.2.1.31 1.2.1.8 1.2.1.3		C5	Hi-P	10	2.75269	5.63036	112.858	1.18e-11	7.19e-10
comp269490_c0	Alpha-aminoadipic semialdehyde dehydrogenase	EC:1.2.1.31 1.2.1.8 1.2.1.3		C4	Hi-P	2	3.43466	5.63036	123.442	4.01e-12	3.59e-09
comp269490_c0	Alpha-aminoadipic semialdehyde dehydrogenase	EC:1.2.1.31 1.2.1.8 1.2.1.3		C5	Hi+P	10	3.03149	5.63036	136.071	1.22e-12	1.23e-10
comp269490_c0	Alpha-aminoadipic semialdehyde dehydrogenase	EC:1.2.1.31 1.2.1.8 1.2.1.3		C6	Lo+P	14	1.38803	5.63036	29.5883	6.86e-06	2.59e-05
comp269490_c0	Alpha-aminoadipic semialdehyde dehydrogenase	EC:1.2.1.31 1.2.1.8 1.2.1.3		C5	Lo+P	14	2.48113	5.63036	93.0298	1.12e-10	5.41e-09
comp269490_c0	Alpha-aminoadipic semialdehyde dehydrogenase	EC:1.2.1.31 1.2.1.8 1.2.1.3		C5	Lo-P	10	3.01862	5.63036	134.676	1.39e-12	1.47e-10
comp269490_c0	Alpha-aminoadipic semialdehyde dehydrogenase	EC:1.2.1.31 1.2.1.8 1.2.1.3		C4	Hi+P	2	3.9988	5.63036	169.513	7.77e-14	2.06e-10
comp269490_c0	Alpha-aminoadipic semialdehyde dehydrogenase	EC:1.2.1.31 1.2.1.8 1.2.1.3		C5	Lo-P	14	2.68074	5.63036	107.872	2.01e-11	1.43e-09
comp269490_c0	Alpha-aminoadipic semialdehyde dehydrogenase	EC:1.2.1.31 1.2.1.8 1.2.1.3		C5	Hi-P	14	1.96841	5.63036	59.3591	1.41e-08	2.56e-07
comp269490_c0	Alpha-aminoadipic semialdehyde dehydrogenase	EC:1.2.1.31 1.2.1.8 1.2.1.3		C6	Hi-P	14	1.68157	5.63036	43.4665	2.77e-07	1.57e-06
comp269490_c0	Alpha-aminoadipic semialdehyde dehydrogenase	EC:1.2.1.31 1.2.1.8 1.2.1.3		C6	Lo-P	14	1.46389	5.63036	28.234	9.77e-06	4.56e-05
comp269946_c4	3-ketoacyl-CoA thiolase	EC:2.3.1.16		C5	Hi-P	10	1.12804	4.62926	21.3213	6.93e-05	0.000332786
comp269946_c4	3-ketoacyl-CoA thiolase	EC:2.3.1.16		C4	Lo+P	2	1.19116	4.62926	14.0626	0.000760283	0.00528815
comp269946_c4	3-ketoacyl-CoA thiolase	EC:2.3.1.16		C4	Lo-P	2	1.76007	4.62926	31.7293	3.98e-06	8.95e-05
comp269946_c4	3-ketoacyl-CoA thiolase	EC:2.3.1.16		C5	Hi+P	10	0.967318	4.62926	15.9174	0.000395947	0.00149898
comp269946_c4	3-ketoacyl-CoA thiolase	EC:2.3.1.16		C5	Lo+P	14	0.834569	4.62926	11.7679	0.00178442	0.00566934
comp269946_c4	3-ketoacyl-CoA thiolase	EC:2.3.1.16		C4	Hi-P	2	1.31397	4.62926	17.0989	0.000265393	0.00229225
comp269946_c4	3-ketoacyl-CoA thiolase	EC:2.3.1.16		C5	Lo+P	10	1.06752	4.62926	19.2319	0.000132514	0.000625211
comp269946_c4	3-ketoacyl-CoA thiolase	EC:2.3.1.16		C5	Lo-P	14	1.23494	4.62926	25.7843	1.9e-05	0.000122335
comp269946_c4	3-ketoacyl-CoA thiolase	EC:2.3.1.16		C4	Hi+P	2	1.64778	4.62926	28.1683	9.95e-06	0.000176878
comp269946_c4	3-ketoacyl-CoA thiolase	EC:2.3.1.16		C5	Lo-P	10	1.49836	4.62926	37.7219	9.61e-07	8.96e-06
comp269979_c0	Aldehyde dehydrogenase X	EC:1.2.1.3		C6	Lo-P	14	2.06483	4.2463	11.5958	0.00190658	0.0048173
comp269979_c0	Aldehyde dehydrogenase X	EC:1.2.1.3		C4	Hi+P	2	3.69252	4.2463	31.8259	3.89e-06	8.44e-05
comp269979_c0	Aldehyde dehydrogenase X	EC:1.2.1.3		C5	Hi+P	14	2.92665	4.2463	27.2462	1.27e-05	7.79e-05
comp269979_c0	Aldehyde dehydrogenase X	EC:1.2.1.3		C5	Hi-P	10	2.80464	4.2463	24.6587	2.6e-05	0.000143785
comp269979_c0	Aldehyde dehydrogenase X	EC:1.2.1.3		C4	Lo-P	2	3.28608	4.2463	23.8275	3.3e-05	0.000493438
comp269979_c0	Aldehyde dehydrogenase X	EC:1.2.1.3		C5	Hi+P	10	2.79076	4.2463	24.8555	2.46e-05	0.000140547
comp269979_c0	Aldehyde dehydrogenase X	EC:1.2.1.3		C6	Lo+P	14	1.86675	4.2463	10.7212	0.00268381	0.00567665
comp269979_c0	Aldehyde dehydrogenase X	EC:1.2.1.3		C5	Lo+P	10	2.88787	4.2463	26.4346	1.59e-05	0.000102695
comp269979_c0	Aldehyde dehydrogenase X	EC:1.2.1.3		C4	Hi-P	2	3.44296	4.2463	26.762	1.45e-05	0.000230407
comp269979_c0	Aldehyde dehydrogenase X	EC:1.2.1.3		C6	Hi+P	14	1.92144	4.2463	11.242	0.00218707	0.00491855
comp269979_c0	Aldehyde dehydrogenase X	EC:1.2.1.3		C5	Hi-P	14	3.60772	4.2463	41.343	4.33e-07	4.52e-06
comp269979_c0	Aldehyde dehydrogenase X	EC:1.2.1.3		C5	Lo-P	14	3.60266	4.2463	41.2674	4.41e-07	5.15e-06
comp269979_c0	Aldehyde dehydrogenase X	EC:1.2.1.3		C5	Lo-P	10	3.24753	4.2463	33.5088	2.57e-06	2.06e-05
comp269979_c0	Aldehyde dehydrogenase X	EC:1.2.1.3		C4	Lo+P	2	3.81757	4.2463	34.0393	2.27e-06	5.33e-05
comp269979_c0	Aldehyde dehydrogenase X	EC:1.2.1.3		C5	Lo+P	14	3.11501	4.2463	30.8832	4.92e-06	4e-05
comp269979_c0	Aldehyde dehydrogenase X	EC:1.2.1.3		C6	Hi-P	14	2.84566	4.2463	25.7545	1.91e-05	7.04e-05
comp270229_c0	Aldehyde dehydrogenase family 9 member A1-A	EC:1.2.1.47 1.2.1.3		C5	Hi-P	14	0.541785	5.73461	4.27394	0.0474737	0.0824878
comp270229_c0	Aldehyde dehydrogenase family 9 member A1-A	EC:1.2.1.47 1.2.1.3		C4	Hi-P	2	1.6975	5.73461	25.1882	2.24e-05	0.00032411
comp270229_c0	Aldehyde dehydrogenase family 9 member A1-A	EC:1.2.1.47 1.2.1.3		C6	Hi-P	14	0.609183	5.73461	5.40228	0.027111	0.0454773
comp270229_c0	Aldehyde dehydrogenase family 9 member A1-A	EC:1.2.1.47 1.2.1.3		C5	Hi-P	10	1.47697	5.73461	31.1618	4.59e-06	3.27e-05
comp270229_c0	Aldehyde dehydrogenase family 9 member A1-A	EC:1.2.1.47 1.2.1.3		C4	Lo+P	2	1.77359	5.73461	27.8218	1.09e-05	0.000184115
comp270229_c0	Aldehyde dehydrogenase family 9 member A1-A	EC:1.2.1.47 1.2.1.3		C4	Lo-P	2	2.35384	5.73461	50.2419	7.22e-08	3.71e-06
comp270229_c0	Aldehyde dehydrogenase family 9 member A1-A	EC:1.2.1.47 1.2.1.3		C5	Lo-P	14	1.3092	5.73461	24.7301	2.55e-05	0.000156455
comp270229_c0	Aldehyde dehydrogenase family 9 member A1-A	EC:1.2.1.47 1.2.1.3		C5	Lo-P	10	1.68674	5.73461	40.5037	5.19e-07	5.32e-06
comp270229_c0	Aldehyde dehydrogenase family 9 member A1-A	EC:1.2.1.47 1.2.1.3		C4	Hi+P	2	2.1914	5.73461	43.6261	2.68e-07	1.04e-05
comp270229_c0	Aldehyde dehydrogenase family 9 member A1-A	EC:1.2.1.47 1.2.1.3		C5	Hi+P	10	1.51875	5.73461	33.134	2.82e-06	2.19e-05
comp270229_c0	Aldehyde dehydrogenase family 9 member A1-A	EC:1.2.1.47 1.2.1.3		C5	Lo+P	10	1.41037	5.73461	28.572	8.94e-06	6.3e-05
comp270229_c0	Aldehyde dehydrogenase family 9 member A1-A	EC:1.2.1.47 1.2.1.3		C5	Lo+P	14	0.668126	5.73461	6.4928	0.0162246	0.0356922
comp270252_c0	Peroxisomal acyl-coenzyme A oxidase 3	EC:1.3.3.6		C5	Hi-P	10	1.26128	1.30466	4.30174	0.0468038	0.0833746
comp270252_c0	Peroxisomal acyl-coenzyme A oxidase 3	EC:1.3.3.6		C5	Lo+P	10	1.51002	1.30466	6.48651	0.0162716	0.0360039
comp270252_c0	Peroxisomal acyl-coenzyme A oxidase 3	EC:1.3.3.6		C5	Lo-P	10	1.77629	1.30466	9.19688	0.00498178	0.0132021
comp270252_c0	Peroxisomal acyl-coenzyme A oxidase 3	EC:1.3.3.6		C4	Lo+P	2	2.08601	1.30466	8.57815	0.00646133	0.0275189
comp270252_c0	Peroxisomal acyl-coenzyme A oxidase 3	EC:1.3.3.6		C5	Hi-P	14	1.45309	1.30466	6.06212	0.0198131	0.0398927
comp270252_c0	Peroxisomal acyl-coenzyme A oxidase 3	EC:1.3.3.6		C4	Hi+P	2	2.47185	1.30466	12.8441	0.00118789	0.00793334
comp270252_c0	Peroxisomal acyl-coenzyme A oxidase 3	EC:1.3.3.6		C5	Lo-P	14	1.82712	1.30466	9.85545	0.00379939	0.0106262
comp270252_c0	Peroxisomal acyl-coenzyme A oxidase 3	EC:1.3.3.6		C4	Hi-P	2	2.43499	1.30466	11.8149	0.00175249	0.0100911
comp271101_c0	Trifunctional enzyme subunit beta	EC:2.3.1.16		C4	Lo-P	2	2.59582	3.09262	25.4633	2.08e-05	0.000339777
comp271101_c0	Trifunctional enzyme subunit beta	EC:2.3.1.16		C5	Lo+P	10	1.66197	3.09262	15.6549	0.00043345	0.00170476
comp271101_c0	Trifunctional enzyme subunit beta	EC:2.3.1.16		C4	Hi-P	2	2.25166	3.09262	18.7877	0.00015271	0.00148157
comp271101_c0	Trifunctional enzyme subunit beta	EC:2.3.1.16		C5	Hi+P	10	1.61977	3.09262	15.0432	0.000536424	0.00194048
comp271101_c0	Trifunctional enzyme subunit beta	EC:2.3.1.16		C4	Lo+P	2	2.05758	3.09262	15.7195	0.000423876	0.00334828
comp271101_c0	Trifunctional enzyme subunit beta	EC:2.3.1.16		C5	Lo+P	14	1.51877	3.09262	13.0498	0.00110057	0.00379552
comp271101_c0	Trifunctional enzyme subunit beta	EC:2.3.1.16		C5	Hi-P	10	1.52557	3.09262	12.9285	0.00115121	0.00370919
comp271101_c0	Trifunctional enzyme subunit beta	EC:2.3.1.16		C5	Lo-P	10	2.03548	3.09262	23.6636	3.46e-05	0.00018983
comp271101_c0	Trifunctional enzyme subunit beta	EC:2.3.1.16		C5	Lo-P	14	1.71144	3.09262	16.7329	0.000300038	0.00126536
comp271101_c0	Trifunctional enzyme subunit beta	EC:2.3.1.16		C6	Lo+P	14	1.18149	3.09262	7.80875	0.00899945	0.0167086
comp271101_c0	Trifunctional enzyme subunit beta	EC:2.3.1.16		C4	Hi+P	2	2.28077	3.09262	19.8832	0.000107906	0.00120616
comp271267_c0	Long-chain-fatty-acid--CoA ligase 4	EC:6.2.1.3		C4	Lo+P	2	-0.847301	5.94276	7.03906	0.0126567	0.0458346
comp271267_c0	Long-chain-fatty-acid--CoA ligase 4	EC:6.2.1.3		C6	Hi-P	14	-2.10992	5.94276	87.9918	2.1e-10	2.86e-09
comp271267_c0	Long-chain-fatty-acid--CoA ligase 4	EC:6.2.1.3		C5	Lo+P	14	-1.17694	5.94276	29.1252	7.73e-06	5.85e-05
comp271267_c0	Long-chain-fatty-acid--CoA ligase 4	EC:6.2.1.3		C5	Hi-P	14	-1.23225	5.94276	31.8545	3.86e-06	2.91e-05
comp271267_c0	Long-chain-fatty-acid--CoA ligase 4	EC:6.2.1.3		C6	Lo+P	14	-2.20425	5.94276	95.197	8.59e-11	1.12e-09
comp271267_c0	Long-chain-fatty-acid--CoA ligase 4	EC:6.2.1.3		C5	Hi+P	10	-1.20894	5.94276	30.7633	5.08e-06	3.63e-05
comp271267_c0	Long-chain-fatty-acid--CoA ligase 4	EC:6.2.1.3		C6	Hi+P	14	-2.13756	5.94276	89.5538	1.72e-10	2.22e-09
comp271267_c0	Long-chain-fatty-acid--CoA ligase 4	EC:6.2.1.3		C4	Hi-P	2	-0.741398	5.94276	5.4441	0.0265699	0.0803012
comp271267_c0	Long-chain-fatty-acid--CoA ligase 4	EC:6.2.1.3		C5	Hi+P	14	-1.32007	5.94276	36.3382	1.32e-06	1.13e-05
comp271267_c0	Long-chain-fatty-acid--CoA ligase 4	EC:6.2.1.3		C5	Lo-P	14	-1.05376	5.94276	23.5101	3.62e-05	0.000211176
comp271267_c0	Long-chain-fatty-acid--CoA ligase 4	EC:6.2.1.3		C5	Lo+P	10	-1.21963	5.94276	31.1575	4.6e-06	3.57e-05
comp271267_c0	Long-chain-fatty-acid--CoA ligase 4	EC:6.2.1.3		C6	Lo-P	14	-2.46648	5.94276	85.1769	3.03e-10	5.47e-09
comp271267_c0	Long-chain-fatty-acid--CoA ligase 4	EC:6.2.1.3		C5	Lo-P	10	-1.41946	5.94276	41.7479	3.98e-07	4.24e-06
comp271267_c0	Long-chain-fatty-acid--CoA ligase 4	EC:6.2.1.3		C5	Hi-P	10	-1.29024	5.94276	34.5911	1.99e-06	1.59e-05
comp271341_c0	Long-chain-fatty-acid--CoA ligase ACSBG2	EC:6.2.1.3		C4	Lo+P	2	1.45013	4.42487	4.44257	0.0435672	0.115666
comp271341_c0	Long-chain-fatty-acid--CoA ligase ACSBG2	EC:6.2.1.3		C5	Hi+P	14	1.52971	4.42487	8.1575	0.00773571	0.0177668
comp271341_c0	Long-chain-fatty-acid--CoA ligase ACSBG2	EC:6.2.1.3		C6	Hi-P	14	-1.18353	4.42487	4.49914	0.0423376	0.0672825
comp271341_c0	Long-chain-fatty-acid--CoA ligase ACSBG2	EC:6.2.1.3		C5	Hi-P	14	1.24063	4.42487	5.41144	0.0269915	0.0516222
comp271341_c0	Long-chain-fatty-acid--CoA ligase ACSBG2	EC:6.2.1.3		C5	Lo+P	14	1.36967	4.42487	6.57658	0.0156126	0.0345981
comp271450_c0	Glutaryl-CoA dehydrogenase	EC:1.3.8.6		C6	Hi-P	14	-1.01157	6.84796	24.2282	2.94e-05	0.000103465
comp271450_c0	Glutaryl-CoA dehydrogenase	EC:1.3.8.6		C5	Hi+P	14	-0.466216	6.84796	5.24452	0.0292638	0.0543375
comp271450_c0	Glutaryl-CoA dehydrogenase	EC:1.3.8.6		C4	Hi+P	2	0.615214	6.84796	4.95187	0.0337734	0.10271
comp271450_c0	Glutaryl-CoA dehydrogenase	EC:1.3.8.6		C6	Lo-P	14	-1.20084	6.84796	25.7384	1.92e-05	8.27e-05
comp271450_c0	Glutaryl-CoA dehydrogenase	EC:1.3.8.6		C6	Lo+P	14	-0.814684	6.84796	15.8396	0.000406689	0.00104301
comp271450_c0	Glutaryl-CoA dehydrogenase	EC:1.3.8.6		C5	Hi-P	14	-0.596736	6.84796	8.5664	0.00649368	0.0157566
comp271450_c0	Glutaryl-CoA dehydrogenase	EC:1.3.8.6		C6	Hi+P	14	-1.23909	6.84796	35.7949	1.5e-06	6.93e-06
comp271572_c0	Trifunctional enzyme subunit beta	EC:2.3.1.16		C6	Hi-P	14	0.390847	7.33757	5.71478	0.0233417	0.0398837
comp271849_c0	Long-chain-fatty-acid--CoA ligase ACSBG2	EC:6.2.1.3		C4	Hi+P	2	3.67395	3.51717	59.4426	1.39e-08	1.03e-06
comp271849_c0	Long-chain-fatty-acid--CoA ligase ACSBG2	EC:6.2.1.3		C5	Hi-P	10	2.84469	3.51717	47.6371	1.19e-07	1.45e-06
comp271849_c0	Long-chain-fatty-acid--CoA ligase ACSBG2	EC:6.2.1.3		C5	Hi+P	10	2.93468	3.51717	51.6903	5.5e-08	7.79e-07
comp271849_c0	Long-chain-fatty-acid--CoA ligase ACSBG2	EC:6.2.1.3		C5	Hi-P	14	2.87913	3.51717	49.4803	8.35e-08	1.14e-06
comp271849_c0	Long-chain-fatty-acid--CoA ligase ACSBG2	EC:6.2.1.3		C5	Lo+P	14	2.43112	3.51717	34.8007	1.89e-06	1.79e-05
comp271849_c0	Long-chain-fatty-acid--CoA ligase ACSBG2	EC:6.2.1.3		C4	Hi-P	2	3.28291	3.51717	45.2274	1.93e-07	7.72e-06
comp271849_c0	Long-chain-fatty-acid--CoA ligase ACSBG2	EC:6.2.1.3		C4	Lo-P	2	3.27974	3.51717	44.575	2.2e-07	8.9e-06
comp271849_c0	Long-chain-fatty-acid--CoA ligase ACSBG2	EC:6.2.1.3		C5	Lo-P	14	2.77724	3.51717	45.9276	1.68e-07	2.32e-06
comp271849_c0	Long-chain-fatty-acid--CoA ligase ACSBG2	EC:6.2.1.3		C6	Hi+P	14	1.93155	3.51717	21.1964	7.19e-05	0.000228783
comp271849_c0	Long-chain-fatty-acid--CoA ligase ACSBG2	EC:6.2.1.3		C5	Lo+P	10	2.35596	3.51717	32.417	3.36e-06	2.73e-05
comp271849_c0	Long-chain-fatty-acid--CoA ligase ACSBG2	EC:6.2.1.3		C6	Hi-P	14	2.22589	3.51717	28.9747	8.04e-06	3.22e-05
comp271849_c0	Long-chain-fatty-acid--CoA ligase ACSBG2	EC:6.2.1.3		C5	Hi+P	14	2.80965	3.51717	46.9542	1.37e-07	1.64e-06
comp271849_c0	Long-chain-fatty-acid--CoA ligase ACSBG2	EC:6.2.1.3		C4	Lo+P	2	3.3268	3.51717	47.3885	1.25e-07	5.93e-06
comp271849_c0	Long-chain-fatty-acid--CoA ligase ACSBG2	EC:6.2.1.3		C6	Lo-P	14	1.33787	3.51717	8.482	0.00673116	0.0144781
comp271849_c0	Long-chain-fatty-acid--CoA ligase ACSBG2	EC:6.2.1.3		C6	Lo+P	14	2.30799	3.51717	31.2168	4.53e-06	1.78e-05
comp271849_c0	Long-chain-fatty-acid--CoA ligase ACSBG2	EC:6.2.1.3		C5	Lo-P	10	2.45367	3.51717	35.3681	1.65e-06	1.42e-05
comp271894_c0	Acyl-coenzyme A oxidase 3	EC:1.3.3.6		C4	Lo-P	2	-0.665658	6.51657	10.5257	0.00290062	0.0174765
comp271894_c0	Acyl-coenzyme A oxidase 3	EC:1.3.3.6		C5	Lo+P	10	-0.294957	6.51657	4.49227	0.0424848	0.0795336
comp271999_c0	Enoyl-CoA delta isomerase 1	EC:5.3.3.8		C5	Hi+P	10	0.639572	4.25035	10.8369	0.00256379	0.00727973
comp271999_c0	Enoyl-CoA delta isomerase 1	EC:5.3.3.8		C5	Hi+P	14	0.505516	4.25035	6.69644	0.0147805	0.0307306
comp271999_c0	Enoyl-CoA delta isomerase 1	EC:5.3.3.8		C5	Lo+P	10	0.534194	4.25035	7.46621	0.0104614	0.0249266
comp271999_c0	Enoyl-CoA delta isomerase 1	EC:5.3.3.8		C6	Lo-P	14	0.536635	4.25035	6.24465	0.0181961	0.0343298
comp271999_c0	Enoyl-CoA delta isomerase 1	EC:5.3.3.8		C5	Lo-P	10	0.608353	4.25035	9.70879	0.00403365	0.0110049
comp271999_c0	Enoyl-CoA delta isomerase 1	EC:5.3.3.8		C4	Hi-P	2	0.983367	4.25035	14.4121	0.000670738	0.00477187
comp271999_c0	Enoyl-CoA delta isomerase 1	EC:5.3.3.8		C5	Hi-P	14	0.431883	4.25035	4.90488	0.0345665	0.0633972
comp271999_c0	Enoyl-CoA delta isomerase 1	EC:5.3.3.8		C4	Hi+P	2	1.01563	4.25035	15.7827	0.000414733	0.00345924
comp271999_c0	Enoyl-CoA delta isomerase 1	EC:5.3.3.8		C5	Hi-P	10	0.567797	4.25035	8.3466	0.00713202	0.0173458
comp271999_c0	Enoyl-CoA delta isomerase 1	EC:5.3.3.8		C4	Lo+P	2	0.856762	4.25035	10.958	0.00244437	0.013077
comp271999_c0	Enoyl-CoA delta isomerase 1	EC:5.3.3.8		C5	Lo-P	14	0.639946	4.25035	10.7931	0.00260857	0.00774975
comp271999_c0	Enoyl-CoA delta isomerase 1	EC:5.3.3.8		C6	Hi-P	14	0.701187	4.25035	12.9639	0.00113616	0.00274844
comp271999_c0	Enoyl-CoA delta isomerase 1	EC:5.3.3.8		C4	Lo-P	2	1.36704	4.25035	28.7662	8.49e-06	0.000164028
comp272273_c0	Long-chain-fatty-acid--CoA ligase 4	EC:6.2.1.3		C6	Hi-P	14	2.64324	7.20462	43.3033	2.87e-07	1.62e-06
comp272273_c0	Long-chain-fatty-acid--CoA ligase 4	EC:6.2.1.3		C4	Hi+P	2	5.51069	7.20462	126.93	2.86e-12	2e-09
comp272273_c0	Long-chain-fatty-acid--CoA ligase 4	EC:6.2.1.3		C4	Hi-P	2	5.1739	7.20462	113.093	1.15e-11	7.24e-09
comp272273_c0	Long-chain-fatty-acid--CoA ligase 4	EC:6.2.1.3		C5	Hi-P	14	2.92153	7.20462	52.1598	5.04e-08	7.5e-07
comp272273_c0	Long-chain-fatty-acid--CoA ligase 4	EC:6.2.1.3		C4	Lo-P	2	5.41016	7.20462	122.602	4.36e-12	2.95e-09
comp272273_c0	Long-chain-fatty-acid--CoA ligase 4	EC:6.2.1.3		C5	Lo+P	10	4.0048	7.20462	91.442	1.36e-10	5.77e-09
comp272273_c0	Long-chain-fatty-acid--CoA ligase 4	EC:6.2.1.3		C5	Lo-P	10	4.62563	7.20462	116.478	8.08e-12	5.72e-10
comp272273_c0	Long-chain-fatty-acid--CoA ligase 4	EC:6.2.1.3		C5	Hi+P	10	3.99856	7.20462	91.2735	1.39e-10	5.37e-09
comp272273_c0	Long-chain-fatty-acid--CoA ligase 4	EC:6.2.1.3		C5	Lo+P	14	3.40029	7.20462	68.6817	3.13e-09	8.38e-08
comp272273_c0	Long-chain-fatty-acid--CoA ligase 4	EC:6.2.1.3		C5	Lo-P	14	3.78925	7.20462	83.1469	3.96e-10	1.58e-08
comp272273_c0	Long-chain-fatty-acid--CoA ligase 4	EC:6.2.1.3		C4	Lo+P	2	4.45344	7.20462	85.393	2.94e-10	6.21e-08
comp272273_c0	Long-chain-fatty-acid--CoA ligase 4	EC:6.2.1.3		C6	Lo-P	14	1.17955	7.20462	7.57062	0.00999023	0.0204371
comp272273_c0	Long-chain-fatty-acid--CoA ligase 4	EC:6.2.1.3		C5	Hi-P	10	4.49753	7.20462	111.137	1.41e-11	8.17e-10
comp272273_c0	Long-chain-fatty-acid--CoA ligase 4	EC:6.2.1.3		C6	Hi+P	14	1.25892	7.20462	10.099	0.0034421	0.00734736
comp272273_c0	Long-chain-fatty-acid--CoA ligase 4	EC:6.2.1.3		C5	Hi+P	14	3.24723	7.20462	63.2348	7.4e-09	1.38e-07
comp272276_c0	Aldehyde dehydrogenase	EC:1.2.1.3	EC:1.2.1.47 1.2.1.3	C6	Lo+P	14	-0.892682	6.05751	10.4847	0.00294839	0.00618043
comp272276_c0	Aldehyde dehydrogenase	EC:1.2.1.3	EC:1.2.1.47 1.2.1.3	C5	Hi-P	10	0.564191	6.05751	4.27957	0.0473373	0.0841445
comp272276_c0	Aldehyde dehydrogenase	EC:1.2.1.3	EC:1.2.1.47 1.2.1.3	C4	Lo-P	2	0.789624	6.05751	4.6021	0.0401973	0.128237
comp272276_c0	Aldehyde dehydrogenase	EC:1.2.1.3	EC:1.2.1.47 1.2.1.3	C6	Hi-P	14	-1.10574	6.05751	15.9112	0.000396791	0.00107019
comp272276_c0	Aldehyde dehydrogenase	EC:1.2.1.3	EC:1.2.1.47 1.2.1.3	C5	Hi+P	14	-0.693788	6.05751	6.38581	0.0170445	0.0346816
comp272276_c0	Aldehyde dehydrogenase	EC:1.2.1.3	EC:1.2.1.47 1.2.1.3	C4	Hi+P	2	0.837681	6.05751	5.25081	0.0291745	0.0919553
comp272276_c0	Aldehyde dehydrogenase	EC:1.2.1.3	EC:1.2.1.47 1.2.1.3	C6	Lo-P	14	-1.09088	6.05751	11.8659	0.00171858	0.00439951
comp272276_c0	Aldehyde dehydrogenase	EC:1.2.1.3	EC:1.2.1.47 1.2.1.3	C6	Hi+P	14	-1.31265	6.05751	21.9792	5.68e-05	0.000185421
comp272276_c0	Aldehyde dehydrogenase	EC:1.2.1.3	EC:1.2.1.47 1.2.1.3	C5	Hi-P	14	-0.785605	6.05751	8.1658	0.00770807	0.0182107
comp272276_c0	Aldehyde dehydrogenase	EC:1.2.1.3	EC:1.2.1.47 1.2.1.3	C4	Hi-P	2	0.817715	6.05751	4.96407	0.0335708	0.095493
comp272276_c0	Aldehyde dehydrogenase	EC:1.2.1.3	EC:1.2.1.47 1.2.1.3	C4	Lo+P	2	0.839722	6.05751	5.26755	0.0289382	0.0849626
comp272276_c0	Aldehyde dehydrogenase	EC:1.2.1.3	EC:1.2.1.47 1.2.1.3	C5	Lo-P	10	0.792894	6.05751	8.44621	0.00683468	0.0172035
comp272588_c0	Acyl-coenzyme A oxidase 3	EC:1.3.3.6		C6	Hi+P	14	-0.455622	7.10649	12.9901	0.00112518	0.00271413
comp272588_c0	Acyl-coenzyme A oxidase 3	EC:1.3.3.6		C5	Hi-P	10	-0.541256	7.10649	18.2697	0.000180505	0.000757491
comp272588_c0	Acyl-coenzyme A oxidase 3	EC:1.3.3.6		C6	Hi-P	14	-0.262884	7.10649	4.34856	0.0456991	0.0719483
comp272588_c0	Acyl-coenzyme A oxidase 3	EC:1.3.3.6		C5	Hi+P	14	-0.493116	7.10649	15.2219	0.000503859	0.00177537
comp272588_c0	Acyl-coenzyme A oxidase 3	EC:1.3.3.6		C4	Hi-P	2	-0.516934	7.10649	7.90774	0.00861943	0.0344381
comp272588_c0	Acyl-coenzyme A oxidase 3	EC:1.3.3.6		C5	Lo-P	14	-0.411631	7.10649	10.6345	0.00277768	0.00816251
comp272588_c0	Acyl-coenzyme A oxidase 3	EC:1.3.3.6		C5	Lo+P	14	-0.487937	7.10649	14.909	0.000562357	0.00215806
comp272588_c0	Acyl-coenzyme A oxidase 3	EC:1.3.3.6		C4	Lo-P	2	-0.703598	7.10649	14.2606	0.000708075	0.00575598
comp272588_c0	Acyl-coenzyme A oxidase 3	EC:1.3.3.6		C5	Lo-P	10	-0.59046	7.10649	21.7666	6.05e-05	0.000305526
comp272588_c0	Acyl-coenzyme A oxidase 3	EC:1.3.3.6		C5	Hi+P	10	-0.573942	7.10649	20.6168	8.59e-05	0.000407369
comp272588_c0	Acyl-coenzyme A oxidase 3	EC:1.3.3.6		C5	Lo+P	10	-0.476335	7.10649	14.2038	0.000722645	0.00262635
comp272588_c0	Acyl-coenzyme A oxidase 3	EC:1.3.3.6		C5	Hi-P	14	-0.408457	7.10649	10.4718	0.00296366	0.00816375
comp272592_c0	Succinate-semialdehyde dehydrogenase	EC:1.2.1.31 1.2.1.8 1.2.1.3		C5	Lo-P	14	1.7269	3.98258	36.7245	1.21e-06	1.19e-05
comp272592_c0	Succinate-semialdehyde dehydrogenase	EC:1.2.1.31 1.2.1.8 1.2.1.3		C5	Lo+P	14	1.2989	3.98258	20.6394	8.53e-05	0.000440468
comp272592_c0	Succinate-semialdehyde dehydrogenase	EC:1.2.1.31 1.2.1.8 1.2.1.3		C4	Hi-P	2	1.5238	3.98258	17.1331	0.000262381	0.00227053
comp272592_c0	Succinate-semialdehyde dehydrogenase	EC:1.2.1.31 1.2.1.8 1.2.1.3		C6	Lo-P	14	1.35678	3.98258	19.3143	0.000129094	0.000449575
comp272592_c0	Succinate-semialdehyde dehydrogenase	EC:1.2.1.31 1.2.1.8 1.2.1.3		C5	Lo-P	10	1.98395	3.98258	48.3	1.05e-07	1.36e-06
comp272592_c0	Succinate-semialdehyde dehydrogenase	EC:1.2.1.31 1.2.1.8 1.2.1.3		C5	Hi-P	10	1.86988	3.98258	42.5666	3.34e-07	3.46e-06
comp272592_c0	Succinate-semialdehyde dehydrogenase	EC:1.2.1.31 1.2.1.8 1.2.1.3		C6	Lo+P	14	1.05655	3.98258	13.6173	0.000893435	0.00211736
comp272592_c0	Succinate-semialdehyde dehydrogenase	EC:1.2.1.31 1.2.1.8 1.2.1.3		C6	Hi-P	14	1.44258	3.98258	25.6027	2e-05	7.3e-05
comp272592_c0	Succinate-semialdehyde dehydrogenase	EC:1.2.1.31 1.2.1.8 1.2.1.3		C4	Hi+P	2	1.84988	3.98258	26.8724	1.41e-05	0.000234721
comp272592_c0	Succinate-semialdehyde dehydrogenase	EC:1.2.1.31 1.2.1.8 1.2.1.3		C5	Lo+P	10	1.68577	3.98258	34.8752	1.86e-06	1.65e-05
comp272592_c0	Succinate-semialdehyde dehydrogenase	EC:1.2.1.31 1.2.1.8 1.2.1.3		C6	Hi+P	14	0.912161	3.98258	9.96853	0.00362878	0.0076968
comp272592_c0	Succinate-semialdehyde dehydrogenase	EC:1.2.1.31 1.2.1.8 1.2.1.3		C4	Lo+P	2	1.97306	3.98258	30.6422	5.23e-06	0.000101279
comp272592_c0	Succinate-semialdehyde dehydrogenase	EC:1.2.1.31 1.2.1.8 1.2.1.3		C5	Hi-P	14	1.06331	3.98258	13.8473	0.000821798	0.00276492
comp272592_c0	Succinate-semialdehyde dehydrogenase	EC:1.2.1.31 1.2.1.8 1.2.1.3		C5	Hi+P	14	0.790221	3.98258	7.52271	0.0102035	0.0225196
comp272592_c0	Succinate-semialdehyde dehydrogenase	EC:1.2.1.31 1.2.1.8 1.2.1.3		C4	Lo-P	2	1.97352	3.98258	29.7781	6.53e-06	0.000133343
comp272592_c0	Succinate-semialdehyde dehydrogenase	EC:1.2.1.31 1.2.1.8 1.2.1.3		C5	Hi+P	10	1.60936	3.98258	32.0775	3.65e-06	2.73e-05
comp272598_c0	Carnitine O-acetyltransferase	EC:2.3.1.21		C5	Lo+P	10	1.67432	4.06323	27.0907	1.33e-05	8.82e-05
comp272598_c0	Carnitine O-acetyltransferase	EC:2.3.1.21		C4	Hi+P	2	2.47869	4.06323	39.7355	6.14e-07	1.97e-05
comp272598_c0	Carnitine O-acetyltransferase	EC:2.3.1.21		C4	Hi-P	2	1.81737	4.06323	19.8118	0.000110349	0.00114286
comp272598_c0	Carnitine O-acetyltransferase	EC:2.3.1.21		C6	Hi-P	14	0.669657	4.06323	4.25207	0.0480084	0.0750629
comp272598_c0	Carnitine O-acetyltransferase	EC:2.3.1.21		C5	Hi+P	10	1.96371	4.06323	37.5082	1.01e-06	9.09e-06
comp272598_c0	Carnitine O-acetyltransferase	EC:2.3.1.21		C5	Hi-P	10	1.91435	4.06323	35.1299	1.75e-06	1.43e-05
comp272598_c0	Carnitine O-acetyltransferase	EC:2.3.1.21		C5	Lo-P	14	1.68658	4.06323	27.6092	1.15e-05	8.02e-05
comp272598_c0	Carnitine O-acetyltransferase	EC:2.3.1.21		C4	Lo-P	2	1.4596	4.06323	12.0849	0.0015808	0.0109126
comp272598_c0	Carnitine O-acetyltransferase	EC:2.3.1.21		C5	Lo+P	14	1.69996	4.06323	27.9957	1.04e-05	7.53e-05
comp272598_c0	Carnitine O-acetyltransferase	EC:2.3.1.21		C5	Lo-P	10	2.29448	4.06323	50.6469	6.69e-08	9.32e-07
comp272598_c0	Carnitine O-acetyltransferase	EC:2.3.1.21		C5	Hi+P	14	1.21846	4.06323	14.2837	0.000702232	0.00235094
comp272598_c0	Carnitine O-acetyltransferase	EC:2.3.1.21		C4	Lo+P	2	2.1242	4.06323	28.2994	9.61e-06	0.000165926
comp272598_c0	Carnitine O-acetyltransferase	EC:2.3.1.21		C5	Hi-P	14	1.1829	4.06323	13.4879	0.000936694	0.0030847
comp272735_c0	Isobutyryl-CoA dehydrogenase	EC:2.3.1.21		C5	Lo-P	10	0.857118	4.35476	18.6942	0.000157364	0.000694204
comp272735_c0	Isobutyryl-CoA dehydrogenase	EC:2.3.1.21		C5	Hi+P	10	0.616166	4.35476	9.72612	0.00400519	0.0105894
comp272735_c0	Isobutyryl-CoA dehydrogenase	EC:2.3.1.21		C5	Hi-P	10	0.53863	4.35476	7.28252	0.0113501	0.0256281
comp272735_c0	Isobutyryl-CoA dehydrogenase	EC:2.3.1.21		C5	Lo-P	14	0.56661	4.35476	8.18555	0.00764276	0.0190732
comp272735_c0	Isobutyryl-CoA dehydrogenase	EC:2.3.1.21		C4	Lo-P	2	0.617759	4.35476	5.19789	0.0299357	0.103197
comp272735_c0	Isobutyryl-CoA dehydrogenase	EC:2.3.1.21		C6	Hi-P	14	0.496561	4.35476	6.27955	0.0179037	0.031614
comp273007_c0	Long-chain-fatty-acid--CoA ligase ACSBG2	EC:6.2.1.3		C6	Lo-P	14	-3.51444	5.0121	201.968	8.1e-15	1.38e-12
comp273007_c0	Long-chain-fatty-acid--CoA ligase ACSBG2	EC:6.2.1.3		C5	Hi-P	10	-1.39948	5.0121	54.1645	3.5e-08	5.14e-07
comp273007_c0	Long-chain-fatty-acid--CoA ligase ACSBG2	EC:6.2.1.3		C5	Hi-P	14	-1.38354	5.0121	53.5216	3.93e-08	6.06e-07
comp273007_c0	Long-chain-fatty-acid--CoA ligase ACSBG2	EC:6.2.1.3		C6	Hi+P	14	-3.92895	5.0121	330.454	1.1e-17	4.85e-15
comp273007_c0	Long-chain-fatty-acid--CoA ligase ACSBG2	EC:6.2.1.3		C6	Lo+P	14	-3.63293	5.0121	297.604	4.6e-17	1.21e-14
comp273007_c0	Long-chain-fatty-acid--CoA ligase ACSBG2	EC:6.2.1.3		C4	Lo-P	2	-0.764657	5.0121	7.74444	0.00925607	0.0430207
comp273007_c0	Long-chain-fatty-acid--CoA ligase ACSBG2	EC:6.2.1.3		C5	Hi+P	14	-1.5474	5.0121	66.0845	4.69e-09	9.44e-08
comp273007_c0	Long-chain-fatty-acid--CoA ligase ACSBG2	EC:6.2.1.3		C5	Lo+P	10	-1.37195	5.0121	52.4554	4.78e-08	7.57e-07
comp273007_c0	Long-chain-fatty-acid--CoA ligase ACSBG2	EC:6.2.1.3		C4	Hi-P	2	-1.038	5.0121	13.7937	0.000837909	0.00566539
comp273007_c0	Long-chain-fatty-acid--CoA ligase ACSBG2	EC:6.2.1.3		C6	Hi-P	14	-3.4057	5.0121	269.197	1.79e-16	4.26e-14
comp273007_c0	Long-chain-fatty-acid--CoA ligase ACSBG2	EC:6.2.1.3		C5	Lo-P	10	-1.56926	5.0121	67.8168	3.58e-09	8.14e-08
comp273007_c0	Long-chain-fatty-acid--CoA ligase ACSBG2	EC:6.2.1.3		C5	Lo+P	14	-1.38972	5.0121	53.9227	3.65e-08	6.45e-07
comp273007_c0	Long-chain-fatty-acid--CoA ligase ACSBG2	EC:6.2.1.3		C4	Hi+P	2	-1.0911	5.0121	15.2834	0.000493155	0.00396515
comp273007_c0	Long-chain-fatty-acid--CoA ligase ACSBG2	EC:6.2.1.3		C5	Hi+P	10	-1.35717	5.0121	51.7508	5.44e-08	7.72e-07
comp273007_c0	Long-chain-fatty-acid--CoA ligase ACSBG2	EC:6.2.1.3		C4	Lo+P	2	-1.07381	5.0121	14.7901	0.000586466	0.00431786
comp273007_c0	Long-chain-fatty-acid--CoA ligase ACSBG2	EC:6.2.1.3		C5	Lo-P	14	-1.2682	5.0121	45.2688	1.91e-07	2.58e-06
comp273172_c0	peroxisomal 3, 2-trans-enoyl-CoA isomerase	EC:5.3.3.8		C5	Lo-P	10	-2.2481	3.22466	32.5074	3.29e-06	2.53e-05
comp273172_c0	peroxisomal 3, 2-trans-enoyl-CoA isomerase	EC:5.3.3.8		C4	Hi-P	2	-1.3324	3.22466	5.44505	0.0265578	0.0802772
comp273172_c0	peroxisomal 3, 2-trans-enoyl-CoA isomerase	EC:5.3.3.8		C5	Lo-P	14	-2.37863	3.22466	36.0575	1.41e-06	1.35e-05
comp273172_c0	peroxisomal 3, 2-trans-enoyl-CoA isomerase	EC:5.3.3.8		C5	Hi-P	10	-2.02185	3.22466	26.4284	1.59e-05	9.46e-05
comp273172_c0	peroxisomal 3, 2-trans-enoyl-CoA isomerase	EC:5.3.3.8		C6	Hi+P	14	-3.82189	3.22466	75.7603	1.1e-09	1.13e-08
comp273172_c0	peroxisomal 3, 2-trans-enoyl-CoA isomerase	EC:5.3.3.8		C6	Hi-P	14	-2.99245	3.22466	53.3346	4.06e-08	2.84e-07
comp273172_c0	peroxisomal 3, 2-trans-enoyl-CoA isomerase	EC:5.3.3.8		C5	Hi+P	14	-1.81622	3.22466	22.146	5.4e-05	0.000267142
comp273172_c0	peroxisomal 3, 2-trans-enoyl-CoA isomerase	EC:5.3.3.8		C5	Lo+P	10	-2.1122	3.22466	29.0543	7.88e-06	5.66e-05
comp273172_c0	peroxisomal 3, 2-trans-enoyl-CoA isomerase	EC:5.3.3.8		C5	Hi+P	10	-2.10273	3.22466	29.2934	7.4e-06	4.99e-05
comp273172_c0	peroxisomal 3, 2-trans-enoyl-CoA isomerase	EC:5.3.3.8		C6	Lo+P	14	-3.42573	3.22466	66.0289	4.73e-09	3.78e-08
comp273172_c0	peroxisomal 3, 2-trans-enoyl-CoA isomerase	EC:5.3.3.8		C4	Hi+P	2	-1.1862	3.22466	4.50082	0.0423018	0.121502
comp273172_c0	peroxisomal 3, 2-trans-enoyl-CoA isomerase	EC:5.3.3.8		C5	Lo+P	14	-2.00995	3.22466	26.7192	1.47e-05	0.000100236
comp273172_c0	peroxisomal 3, 2-trans-enoyl-CoA isomerase	EC:5.3.3.8		C4	Lo+P	2	-1.44234	3.22466	6.36387	0.0172181	0.0577544
comp273172_c0	peroxisomal 3, 2-trans-enoyl-CoA isomerase	EC:5.3.3.8		C6	Lo-P	14	-4.06051	3.22466	60.1851	1.22e-08	1.3e-07
comp273172_c0	peroxisomal 3, 2-trans-enoyl-CoA isomerase	EC:5.3.3.8		C5	Hi-P	14	-2.54306	3.22466	40.5609	5.13e-07	5.2e-06
comp273523_c0	Alcohol dehydrogenase class-3	EC:1.1.1.284 1.1.1.1		C5	Lo+P	10	1.32134	7.40664	46.197	1.59e-07	2.07e-06
comp273523_c0	Alcohol dehydrogenase class-3	EC:1.1.1.284 1.1.1.1		C4	Lo-P	2	0.927357	7.40664	12.8681	0.00117733	0.00864197
comp273523_c0	Alcohol dehydrogenase class-3	EC:1.1.1.284 1.1.1.1		C4	Hi+P	2	1.09832	7.40664	18.5024	0.0001674	0.00170045
comp273523_c0	Alcohol dehydrogenase class-3	EC:1.1.1.284 1.1.1.1		C5	Hi-P	10	1.23972	7.40664	40.7176	4.96e-07	4.82e-06
comp273523_c0	Alcohol dehydrogenase class-3	EC:1.1.1.284 1.1.1.1		C5	Hi+P	14	1.19305	7.40664	37.848	9.34e-07	8.4e-06
comp273523_c0	Alcohol dehydrogenase class-3	EC:1.1.1.284 1.1.1.1		C6	Hi+P	14	1.91933	7.40664	94.6376	9.19e-11	1.3e-09
comp273523_c0	Alcohol dehydrogenase class-3	EC:1.1.1.284 1.1.1.1		C5	Lo-P	10	1.34922	7.40664	48.1196	1.09e-07	1.4e-06
comp273523_c0	Alcohol dehydrogenase class-3	EC:1.1.1.284 1.1.1.1		C4	Lo+P	2	0.977834	7.40664	14.4816	0.000654312	0.00470913
comp273523_c0	Alcohol dehydrogenase class-3	EC:1.1.1.284 1.1.1.1		C6	Lo+P	14	2.33276	7.40664	136.312	1.2e-12	3.01e-11
comp273523_c0	Alcohol dehydrogenase class-3	EC:1.1.1.284 1.1.1.1		C5	Lo+P	14	1.06719	7.40664	30.413	5.55e-06	4.42e-05
comp273523_c0	Alcohol dehydrogenase class-3	EC:1.1.1.284 1.1.1.1		C5	Hi+P	10	1.33652	7.40664	47.3121	1.27e-07	1.6e-06
comp273523_c0	Alcohol dehydrogenase class-3	EC:1.1.1.284 1.1.1.1		C5	Hi-P	14	1.27648	7.40664	43.2252	2.91e-07	3.27e-06
comp273523_c0	Alcohol dehydrogenase class-3	EC:1.1.1.284 1.1.1.1		C4	Hi-P	2	0.906144	7.40664	12.2992	0.00145738	0.00874045
comp273523_c0	Alcohol dehydrogenase class-3	EC:1.1.1.284 1.1.1.1		C6	Lo-P	14	1.84963	7.40664	76.7034	9.6e-10	1.46e-08
comp273523_c0	Alcohol dehydrogenase class-3	EC:1.1.1.284 1.1.1.1		C6	Hi-P	14	2.25643	7.40664	128.202	2.54e-12	6.74e-11
comp273523_c0	Alcohol dehydrogenase class-3	EC:1.1.1.284 1.1.1.1		C5	Lo-P	14	1.39959	7.40664	51.7095	5.48e-08	9.19e-07
comp274056_c0	Very long-chain specific acyl-CoA dehydrogenase	EC:1.3.8.9		C5	Hi+P	10	0.676554	3.02941	4.57455	0.040758	0.0732913
comp274056_c0	Very long-chain specific acyl-CoA dehydrogenase	EC:1.3.8.9		C4	Lo-P	2	1.43688	3.02941	12.126	0.00155631	0.0107802
comp274056_c0	Very long-chain specific acyl-CoA dehydrogenase	EC:1.3.8.9		C5	Lo+P	10	0.682873	3.02941	4.58762	0.0404909	0.076408
comp274056_c0	Very long-chain specific acyl-CoA dehydrogenase	EC:1.3.8.9		C4	Hi-P	2	0.950186	3.02941	5.06394	0.0319618	0.0921726
comp274056_c0	Very long-chain specific acyl-CoA dehydrogenase	EC:1.3.8.9		C4	Lo+P	2	0.927112	3.02941	4.9232	0.0342549	0.0963432
comp274130_c0	Long-chain-fatty-acid--CoA ligase 6	EC:6.2.1.3		C5	Lo-P	10	-0.651236	3.90742	7.11097	0.0122545	0.0281611
comp274130_c0	Long-chain-fatty-acid--CoA ligase 6	EC:6.2.1.3		C5	Lo-P	14	-1.15755	3.90742	21.9354	5.76e-05	0.000312681
comp274130_c0	Long-chain-fatty-acid--CoA ligase 6	EC:6.2.1.3		C4	Hi-P	2	-1.10967	3.90742	9.04115	0.00531603	0.0236831
comp274130_c0	Long-chain-fatty-acid--CoA ligase 6	EC:6.2.1.3		C5	Lo+P	10	-1.21483	3.90742	23.8925	3.24e-05	0.000187794
comp274130_c0	Long-chain-fatty-acid--CoA ligase 6	EC:6.2.1.3		C5	Hi-P	14	-1.78297	3.90742	49.5623	8.22e-08	1.12e-06
comp274130_c0	Long-chain-fatty-acid--CoA ligase 6	EC:6.2.1.3		C6	Lo-P	14	-1.51016	3.90742	27.4593	1.2e-05	5.48e-05
comp274130_c0	Long-chain-fatty-acid--CoA ligase 6	EC:6.2.1.3		C5	Hi-P	10	-1.45142	3.90742	33.0478	2.88e-06	2.19e-05
comp274130_c0	Long-chain-fatty-acid--CoA ligase 6	EC:6.2.1.3		C6	Hi+P	14	-1.87714	3.90742	53.5335	3.92e-08	2.65e-07
comp274130_c0	Long-chain-fatty-acid--CoA ligase 6	EC:6.2.1.3		C6	Hi-P	14	-1.23627	3.90742	24.8845	2.44e-05	8.76e-05
comp274130_c0	Long-chain-fatty-acid--CoA ligase 6	EC:6.2.1.3		C6	Lo+P	14	-2.08783	3.90742	65.8609	4.86e-09	3.87e-08
comp274130_c0	Long-chain-fatty-acid--CoA ligase 6	EC:6.2.1.3		C5	Hi+P	14	-2.17111	3.90742	70.2333	2.47e-09	5.6e-08
comp274130_c0	Long-chain-fatty-acid--CoA ligase 6	EC:6.2.1.3		C5	Lo+P	14	-2.05025	3.90742	63.6932	6.87e-09	1.61e-07
comp274130_c0	Long-chain-fatty-acid--CoA ligase 6	EC:6.2.1.3		C5	Hi+P	10	-0.794617	3.90742	10.6162	0.00279795	0.00783373
comp274839_c0	Aldehyde dehydrogenase	EC:1.2.1.3		C6	Lo-P	14	-1.66779	1.3168	5.432	0.0267252	0.0478854
comp274839_c0	Aldehyde dehydrogenase	EC:1.2.1.3		C6	Hi-P	14	-1.41712	1.3168	5.33828	0.0279626	0.0467448
comp274839_c0	Aldehyde dehydrogenase	EC:1.2.1.3		C4	Lo-P	2	-2.53921	1.3168	5.47819	0.0261377	0.0936777
comp274839_c0	Aldehyde dehydrogenase	EC:1.2.1.3		C6	Lo+P	14	-1.77487	1.3168	7.85291	0.00882772	0.0164198
comp275258_c0	Trifunctional enzyme subunit alpha	EC:4.2.1.17 1.1.1.211		C5	Hi-P	14	-0.685207	8.11053	14.0796	0.000755659	0.00257634
comp275258_c0	Trifunctional enzyme subunit alpha	EC:4.2.1.17 1.1.1.211		C4	Lo+P	2	-1.01002	8.11053	13.6259	0.000890637	0.00598423
comp275258_c0	Trifunctional enzyme subunit alpha	EC:4.2.1.17 1.1.1.211		C4	Lo-P	2	-1.00018	8.11053	13.3441	0.000987391	0.00751825
comp275258_c0	Trifunctional enzyme subunit alpha	EC:4.2.1.17 1.1.1.211		C4	Hi+P	2	-1.01589	8.11053	13.7836	0.000840984	0.00603677
comp275258_c0	Trifunctional enzyme subunit alpha	EC:4.2.1.17 1.1.1.211		C6	Hi+P	14	-0.403585	8.11053	4.91318	0.0344249	0.0562318
comp275258_c0	Trifunctional enzyme subunit alpha	EC:4.2.1.17 1.1.1.211		C5	Hi+P	14	-1.06267	8.11053	33.3922	2.65e-06	2.03e-05
comp275258_c0	Trifunctional enzyme subunit alpha	EC:4.2.1.17 1.1.1.211		C5	Hi+P	10	-0.937869	8.11053	26.1708	1.71e-05	0.000102307
comp275258_c0	Trifunctional enzyme subunit alpha	EC:4.2.1.17 1.1.1.211		C6	Lo-P	14	-0.435993	8.11053	4.49977	0.0423241	0.0711972
comp275258_c0	Trifunctional enzyme subunit alpha	EC:4.2.1.17 1.1.1.211		C5	Lo-P	10	-0.838013	8.11053	20.9492	7.76e-05	0.000377049
comp275258_c0	Trifunctional enzyme subunit alpha	EC:4.2.1.17 1.1.1.211		C4	Hi-P	2	-1.14582	8.11053	17.1911	0.00025736	0.00223449
comp275258_c0	Trifunctional enzyme subunit alpha	EC:4.2.1.17 1.1.1.211		C5	Lo+P	10	-0.941299	8.11053	26.3272	1.63e-05	0.000105316
comp275258_c0	Trifunctional enzyme subunit alpha	EC:4.2.1.17 1.1.1.211		C5	Hi-P	10	-0.996827	8.11053	29.4223	7.16e-06	4.78e-05
comp275258_c0	Trifunctional enzyme subunit alpha	EC:4.2.1.17 1.1.1.211		C5	Lo-P	14	-0.821698	8.11053	20.1601	9.9e-05	0.000495235
comp275258_c0	Trifunctional enzyme subunit alpha	EC:4.2.1.17 1.1.1.211		C5	Lo+P	14	-0.787347	8.11053	18.5291	0.000165963	0.000770484
comp275265_c0	Aldehyde dehydrogenase family 16 member A1	EC:1.2.1.31 1.2.1.8 1.2.1.3		C5	Hi-P	14	1.31205	6.05453	19.2815	0.000130445	0.000584203
comp275265_c0	Aldehyde dehydrogenase family 16 member A1	EC:1.2.1.31 1.2.1.8 1.2.1.3		C4	Hi+P	2	2.04109	6.05453	29.1259	7.73e-06	0.000144784
comp275265_c0	Aldehyde dehydrogenase family 16 member A1	EC:1.2.1.31 1.2.1.8 1.2.1.3		C5	Hi+P	14	1.36934	6.05453	20.9438	7.77e-05	0.00036561
comp275265_c0	Aldehyde dehydrogenase family 16 member A1	EC:1.2.1.31 1.2.1.8 1.2.1.3		C5	Lo+P	14	1.46896	6.05453	24.0309	3.11e-05	0.000187401
comp275265_c0	Aldehyde dehydrogenase family 16 member A1	EC:1.2.1.31 1.2.1.8 1.2.1.3		C4	Lo-P	2	1.93935	6.05453	25.8312	1.87e-05	0.000314194
comp275265_c0	Aldehyde dehydrogenase family 16 member A1	EC:1.2.1.31 1.2.1.8 1.2.1.3		C5	Lo-P	10	2.15147	6.05453	50.0505	7.49e-08	1.02e-06
comp275265_c0	Aldehyde dehydrogenase family 16 member A1	EC:1.2.1.31 1.2.1.8 1.2.1.3		C5	Hi+P	10	1.82999	6.05453	36.8543	1.17e-06	1.03e-05
comp275265_c0	Aldehyde dehydrogenase family 16 member A1	EC:1.2.1.31 1.2.1.8 1.2.1.3		C4	Hi-P	2	1.73869	6.05453	20.5605	8.74e-05	0.000951868
comp275265_c0	Aldehyde dehydrogenase family 16 member A1	EC:1.2.1.31 1.2.1.8 1.2.1.3		C4	Lo+P	2	1.69994	6.05453	19.7241	0.00011343	0.00117945
comp275265_c0	Aldehyde dehydrogenase family 16 member A1	EC:1.2.1.31 1.2.1.8 1.2.1.3		C5	Lo+P	10	1.82447	6.05453	36.5437	1.26e-06	1.19e-05
comp275265_c0	Aldehyde dehydrogenase family 16 member A1	EC:1.2.1.31 1.2.1.8 1.2.1.3		C5	Hi-P	10	1.99739	6.05453	43.359	2.83e-07	3e-06
comp275265_c0	Aldehyde dehydrogenase family 16 member A1	EC:1.2.1.31 1.2.1.8 1.2.1.3		C5	Lo-P	14	1.74506	6.05453	33.5938	2.52e-06	2.21e-05
