# Supplementary material for: Lipid metabolism in Calanus finmarchicus is sensitive to variations in predation risk and food availability
Source: Sci Rep. 2020 Dec 18;10:22322. doi: 10.1038/s41598-020-79165-6 (PMC7749129; doi:10.1038/s41598-020-79165-6)
Supplement: Supplementary file 6 — Supplementary Table 5. [file 41598_2020_79165_MOESM6_ESM.xlsx]

## Sheet: 1
Supplementary Table 5. Gene expression of ß-oxidation genes (P<0.05) previously identified by Skottene et al. (2019) in C. finmarchicus copepods exposed to a combination of a predator cue and high or low food availability. The first group within each comparison is set as reference to the second group in each comparison, e.g. 4 genes upregulated in Lo+P vs Lo-P = 4 genes up in Lo+P and the same 4 …
transcript_id	annotation	EC	uncertain EC	stage	comp	day	logFC	logCPM	F	p	FDR
comp257585_c0	S-(hydroxymethyl)glutathione dehydrogenase	EC:1.1.1.284 1.1.1.1		C4	Lo+PvsHi+P	2	-0.991466	5.695	5.1419	0.0307648	0.825473
comp257585_c0	S-(hydroxymethyl)glutathione dehydrogenase	EC:1.1.1.284 1.1.1.1		C4	Hi-PvsHi+P	2	-1.00601	5.695	5.26818	0.0289293	1
comp266759_c0	Probable 3-hydroxyacyl-CoA dehydrogenase B0272.3	EC:1.1.1.35		C4	Lo+PvsLo-P	2	-1.68866	3.90365	10.6968	0.00270989	0.19266
comp266759_c0	Probable 3-hydroxyacyl-CoA dehydrogenase B0272.3	EC:1.1.1.35		C4	Lo+PvsHi+P	2	-1.27512	3.90365	6.24137	0.0182239	0.709754
comp270252_c0	Peroxisomal acyl-coenzyme A oxidase 3	EC:1.3.3.6		C4	Lo-PvsHi+P	2	-1.80793	1.30466	4.2267	0.048637	1
comp272588_c0	Putative acyl-coenzyme A oxidase 3.2	EC:1.3.3.6		C4	Lo+PvsLo-P	2	0.532325	7.10649	5.9118	0.0212629	0.440212
comp272588_c0	Putative acyl-coenzyme A oxidase 3.2	EC:1.3.3.6		C4	Lo-PvsHi+P	2	-0.500632	7.10649	5.23561	0.0293909	1
comp267587_c0	Short-chain specific acyl-CoA dehydrogenase	EC:1.3.8.1		C4	Lo+PvsHi+P	2	-0.879227	4.1932	4.37895	0.0449975	0.894025
comp267587_c0	Short-chain specific acyl-CoA dehydrogenase	EC:1.3.8.1		C4	Lo+PvsLo-P	2	-0.977769	4.1932	5.34744	0.0278389	0.479513
comp267356_c1	Probable medium-chain specific acyl-CoA dehydrogenase	EC:1.3.8.7		C4	Hi-PvsLo+P	2	-0.590908	7.30747	4.69673	0.0383354	0.896938
comp257512_c0		EC:2.3.1.21		C4	Lo+PvsLo-P	2	-2.19699	1.35487	6.66789	0.0149742	0.38393
comp257512_c0		EC:2.3.1.21		C4	Hi-PvsLo+P	2	1.91122	1.35487	5.05405	0.0321173	0.886394
comp266860_c1	Acetyl-CoA acetyltransferase	EC:2.3.1.9		C4	Hi-PvsLo-P	2	-0.813016	5.98337	4.26271	0.0477474	0.781826
comp271341_c0		EC:6.2.1.3		C4	Lo+PvsLo-P	2	2.80964	4.42487	8.16617	0.00770684	0.296876
comp271341_c0		EC:6.2.1.3		C4	Lo-PvsHi+P	2	-2.22891	4.42487	5.25865	0.0290635	1
comp271341_c0		EC:6.2.1.3		C4	Hi-PvsLo+P	2	-2.05647	4.42487	4.86011	0.0353411	0.891978
comp268823_c0	Isovaleryl-CoA dehydrogenase	unknown	EC:1.3.99.12	C4	Lo+PvsLo-P	2	-0.554937	5.72537	4.4456	0.0435003	0.559106
comp268823_c0	Isovaleryl-CoA dehydrogenase	unknown	EC:1.3.99.13	C4	Lo-PvsHi+P	2	0.789552	5.72537	8.94592	0.00553229	0.654608
comp271894_c0	Acyl-coenzyme A oxidase 3			C4	Lo-PvsHi+P	2	-0.710316	6.51657	8.64429	0.00628251	0.677789
comp271894_c0	Acyl-coenzyme A oxidase 3			C4	Lo+PvsLo-P	2	0.774284	6.51657	10.2457	0.00324462	0.207508
comp262846_c0	Aldehyde dehydrogenase	EC:1.2.1.3		C5	Lo-PvsHi+P	10	0.612742	7.75532	6.88542	0.0135648	0.610779
comp270252_c0	Peroxisomal acyl-coenzyme A oxidase 3	EC:1.3.3.6		C5	Lo-PvsHi+P	10	1.07813	1.30466	4.74518	0.0374192	0.735608
comp264590_c2	Long-chain specific acyl-CoA dehydrogenase	EC:1.3.8.8		C5	Lo-PvsHi+P	10	0.746739	3.46238	6.974	0.0130329	0.604368
comp267439_c0	Long-chain specific acyl-CoA dehydrogenase	EC:1.3.8.8		C5	Hi-PvsLo-P	10	-0.595891	5.43763	6.61071	0.0153706	1
comp269946_c4	3-ketoacyl-CoA thiolase	EC:2.3.1.16		C5	Lo-PvsHi+P	10	0.531045	4.62926	5.30256	0.0284507	0.699168
comp272598_c0	Carnitine O-acetyltransferase	EC:2.3.1.21		C5	Lo+PvsLo-P	10	-0.620151	4.06323	4.60087	0.0402222	1
comp266224_c0		EC:5.3.3.8		C5	Lo-PvsHi+P	10	1.23105	1.07779	4.80834	0.0362611	0.735357
comp266224_c0		EC:5.3.3.8		C5	Lo+PvsHi+P	10	1.22301	1.07779	4.72914	0.0377199	1
comp268447_c0	Enoyl-CoA delta isomerase 2	EC:5.3.3.8		C5	Lo+PvsLo-P	10	-0.801061	2.1292	4.63678	0.0395037	1
comp251537_c0	Long-chain-fatty-acid--CoA ligase 1	EC:6.2.1.3		C5	Hi-PvsHi+P	10	-2.34177	0.0848267	4.53859	0.0415029	1
comp271341_c0		EC:6.2.1.3		C5	Lo-PvsHi+P	10	-1.15463	4.42487	4.82762	0.0359153	0.735357
comp271341_c0		EC:6.2.1.3		C5	Hi-PvsHi+P	10	-1.16569	4.42487	4.82287	0.0360001	1
comp274130_c0	Long-chain-fatty-acid--CoA ligase 1	EC:6.2.1.3		C5	Hi-PvsHi+P	10	-0.656803	3.90742	6.97668	0.0130171	1
comp274130_c0	Long-chain-fatty-acid--CoA ligase 1	EC:6.2.1.5		C5	Lo+PvsLo-P	10	-0.563592	3.90742	5.24516	0.0292548	1
comp274130_c0	Long-chain-fatty-acid--CoA ligase 1	EC:6.2.1.8		C5	Hi-PvsLo-P	10	-0.800184	3.90742	10.2678	0.00321588	1
comp272735_c0	Isobutyryl-CoA dehydrogenase	unknown	EC:1.3.99.12	C5	Lo+PvsLo-P	10	-0.456777	4.35476	5.64016	0.0241864	1
comp272276_c0	Aldehyde dehydrogenase	unkown	EC:1.2.1.3	C5	Lo+PvsLo-P	10	-0.647213	6.05751	5.7266	0.023211	1
comp257585_c0	S-(hydroxymethyl)glutathione dehydrogenase	EC:1.1.1.284 1.1.1.1		C5	Lo-PvsHi+P	14	0.673822	5.695	7.05575	0.012562	0.252333
comp257585_c0	S-(hydroxymethyl)glutathione dehydrogenase	EC:1.1.1.284 1.1.1.1		C5	Lo+PvsLo-P	14	-0.536645	5.695	4.49726	0.0423779	1
comp257585_c0	S-(hydroxymethyl)glutathione dehydrogenase	EC:1.1.1.284 1.1.1.1		C5	Hi-PvsLo-P	14	-0.762712	5.695	9.0139	0.00537694	0.401424
comp266759_c0	Probable 3-hydroxyacyl-CoA dehydrogenase B0272.3	EC:1.1.1.35		C5	Lo+PvsLo-P	14	-0.640124	3.90365	4.21819	0.0488499	1
comp266759_c0	Probable 3-hydroxyacyl-CoA dehydrogenase B0272.3	EC:1.1.1.35		C5	Lo-PvsHi+P	14	1.1317	3.90365	12.4663	0.00136838	0.112931
comp266759_c0	Probable 3-hydroxyacyl-CoA dehydrogenase B0272.3	EC:1.1.1.35		C5	Hi-PvsLo-P	14	-0.648781	3.90365	4.37269	0.045141	0.692561
comp268106_c0	Aldehyde dehydrogenase family 3 member B1	EC:1.2.1.3		C5	Lo-PvsHi+P	14	0.817039	5.4943	6.45993	0.0164718	0.277557
comp269490_c0	Alpha-aminoadipic semialdehyde dehydrogenase	EC:1.2.1.3		C5	Hi-PvsLo+P	14	-0.512724	5.63036	4.97496	0.0333911	0.934223
comp269490_c0	Alpha-aminoadipic semialdehyde dehydrogenase	EC:1.2.1.3		C5	Hi-PvsLo-P	14	-0.712327	5.63036	9.5949	0.00422633	0.371043
comp272592_c0	Succinate-semialdehyde dehydrogenase	EC:1.2.1.31 1.2.1.8 1.2.1.3		C5	Lo-PvsHi+P	14	0.936683	3.98258	12.6399	0.00128202	0.109246
comp272592_c0	Succinate-semialdehyde dehydrogenase	EC:1.2.1.31 1.2.1.8 1.2.1.3		C5	Hi-PvsLo-P	14	-0.663593	3.98258	6.51587	0.0160535	0.521945
comp270229_c0	Aldehyde dehydrogenase family 9 member A1-A	EC:1.2.1.47 1.2.1.3		C5	Lo-PvsHi+P	14	0.834161	5.73461	10.6708	0.00273799	0.143998
comp270229_c0	Aldehyde dehydrogenase family 9 member A1-A	EC:1.2.1.47 1.2.1.3		C5	Hi-PvsLo-P	14	-0.767412	5.73461	9.07538	0.00524051	0.396955
comp270229_c0	Aldehyde dehydrogenase family 9 member A1-A	EC:1.2.1.47 1.2.1.3		C5	Lo+PvsLo-P	14	-0.641071	5.73461	6.35908	0.0172563	1
comp270252_c0	Peroxisomal acyl-coenzyme A oxidase 3	EC:1.3.3.6		C5	Hi-PvsHi+P	14	1.09318	1.30466	4.40401	0.0444279	0.708403
comp270252_c0	Peroxisomal acyl-coenzyme A oxidase 3	EC:1.3.3.6		C5	Lo-PvsHi+P	14	1.46722	1.30466	8.11196	0.00788923	0.212776
comp267587_c0	Short-chain specific acyl-CoA dehydrogenase	EC:1.3.8.1		C5	Hi-PvsLo-P	14	-0.527677	4.1932	4.22648	0.0486423	0.704937
comp271450_c0	Glutaryl-CoA dehydrogenase	EC:1.3.8.6		C5	Hi-PvsLo-P	14	-0.494344	6.84796	5.9312	0.0210694	0.573761
comp271450_c0	Glutaryl-CoA dehydrogenase	EC:1.3.8.6		C5	Hi-PvsLo+P	14	-0.421043	6.84796	4.30348	0.0467622	0.944422
comp264590_c2	Long-chain specific acyl-CoA dehydrogenase	EC:1.3.8.8		C5	Lo-PvsHi+P	14	1.30461	3.46238	19.3686	0.000126891	0.0429057
comp264590_c2	Long-chain specific acyl-CoA dehydrogenase	EC:1.3.8.8		C5	Hi-PvsLo-P	14	-1.21122	3.46238	16.9727	0.00027683	0.120459
comp264590_c2	Long-chain specific acyl-CoA dehydrogenase	EC:1.3.8.8		C5	Hi-PvsLo+P	14	-0.741077	3.46238	6.26654	0.0180121	0.870833
comp264590_c2	Long-chain specific acyl-CoA dehydrogenase	EC:1.3.8.8		C5	Lo+PvsHi+P	14	0.834475	3.46238	7.81985	0.00895596	0.441436
comp267439_c0	Long-chain specific acyl-CoA dehydrogenase	EC:1.3.8.8		C5	Hi-PvsLo+P	14	-0.506929	5.43763	4.77619	0.0368456	0.944422
comp267439_c0	Long-chain specific acyl-CoA dehydrogenase	EC:1.3.8.8		C5	Lo-PvsHi+P	14	0.889853	5.43763	14.5065	0.000648539	0.086845
comp267439_c0	Long-chain specific acyl-CoA dehydrogenase	EC:1.3.8.8		C5	Hi-PvsLo-P	14	-0.602109	5.43763	6.74552	0.0144537	0.51671
comp267439_c0	Long-chain specific acyl-CoA dehydrogenase	EC:1.3.8.8		C5	Lo+PvsHi+P	14	0.794673	5.43763	11.5665	0.00192832	0.292193
comp269157_c0	Very long-chain specific acyl-CoA dehydrogenase	EC:1.3.8.9		C5	Lo-PvsHi+P	14	-0.370112	8.79329	4.53273	0.0416259	0.38069
comp274056_c0	Very long-chain specific acyl-CoA dehydrogenase	EC:1.3.8.9		C5	Lo-PvsHi+P	14	0.661061	3.02941	4.63521	0.0395347	0.373443
comp269946_c4	3-ketoacyl-CoA thiolase	EC:2.3.1.16		C5	Lo-PvsHi+P	14	0.823905	4.62926	12.3726	0.00141753	0.114399
comp269946_c4	3-ketoacyl-CoA thiolase	EC:2.3.1.16		C5	Hi-PvsLo-P	14	-0.779978	4.62926	11.1379	0.00227778	0.287172
comp271101_c0	Trifunctional enzyme subunit beta	EC:2.3.1.16		C5	Lo+PvsHi+P	14	1.13425	3.09262	8.62042	0.00634643	0.411895
comp271101_c0	Trifunctional enzyme subunit beta	EC:2.3.1.16		C5	Lo-PvsHi+P	14	1.32693	3.09262	11.902	0.00169502	0.121415
comp271101_c0	Trifunctional enzyme subunit beta	EC:2.3.1.16		C5	Hi-PvsLo-P	14	-1.56742	3.09262	16.1688	0.000363285	0.135372
comp271101_c0	Trifunctional enzyme subunit beta	EC:2.3.1.16		C5	Hi-PvsLo+P	14	-1.37474	3.09262	12.3403	0.00143494	0.486324
comp275258_c0	Trifunctional enzyme subunit alpha	EC:4.2.1.17 1.1.1.211		C5	Hi-PvsHi+P	14	0.377465	8.11053	4.29543	0.046955	0.711821
comp266224_c0		EC:5.3.3.8		C5	Lo+PvsHi+P	14	1.7854	1.07779	8.08438	0.0079838	0.431929
comp266224_c0		EC:5.3.3.8		C5	Lo-PvsHi+P	14	1.60707	1.07779	6.44865	0.0165576	0.278001
comp268447_c0	Enoyl-CoA delta isomerase 2	EC:5.3.3.8		C5	Lo-PvsHi+P	14	1.27519	2.1292	10.2082	0.00329384	0.15352
comp268447_c0	Enoyl-CoA delta isomerase 2	EC:5.3.3.8		C5	Lo+PvsHi+P	14	0.976966	2.1292	5.87389	0.0216466	0.533355
comp271999_c0	Enoyl-CoA delta isomerase 1	EC:5.3.3.8		C5	Lo+PvsLo-P	14	-0.385405	4.25035	4.18319	0.0497363	1
comp272273_c0	Long-chain-fatty-acid--CoA ligase 4	EC:6.2.1.3		C5	Hi-PvsLo-P	14	-0.867716	7.20462	5.80009	0.0224155	0.579954
comp274130_c0	Long-chain-fatty-acid--CoA ligase 1	EC:6.2.1.3		C5	Hi-PvsLo-P	14	-0.625418	3.90742	6.27688	0.017926	0.545517
comp274130_c0	Long-chain-fatty-acid--CoA ligase 1	EC:6.2.1.3		C5	Lo+PvsLo-P	14	-0.892701	3.90742	12.4904	0.00135604	1
comp274130_c0	Long-chain-fatty-acid--CoA ligase 1	EC:6.2.1.9		C5	Lo-PvsHi+P	14	1.01356	3.90742	15.8543	0.000404626	0.070029
comp272735_c0	Isobutyryl-CoA dehydrogenase	unknown	EC:1.3.99.12	C5	Lo+PvsLo-P	14	-0.423145	4.35476	4.80314	0.0363548	1
comp272735_c0	Isobutyryl-CoA dehydrogenase	unknown	EC:1.3.99.12	C5	Hi-PvsLo-P	14	-0.574473	4.35476	8.81162	0.00585364	0.405728
comp272735_c0	Isobutyryl-CoA dehydrogenase	unknown	EC:1.3.99.12	C5	Lo-PvsHi+P	14	0.417677	4.35476	4.67939	0.0386692	0.370539
comp272276_c0	Aldehyde dehydrogenase	unkown	EC:1.2.1.3	C5	Hi-PvsLo-P	14	-0.814101	6.05751	8.88953	0.00566483	0.404655
comp272276_c0	Aldehyde dehydrogenase	unkown	EC:1.2.1.3	C5	Hi-PvsLo+P	14	-0.568659	6.05751	4.34545	0.0457714	0.944422
comp272276_c0	Aldehyde dehydrogenase	unkown	EC:1.2.1.3	C5	Lo-PvsHi+P	14	0.722283	6.05751	7.0176	0.0127794	0.253905
comp257585_c0	S-(hydroxymethyl)glutathione dehydrogenase	EC:1.1.1.284 1.1.1.1		C6	Hi-PvsLo-P	14	0.645265	5.695	4.76032	0.037138	1
comp273523_c0	Alcohol dehydrogenase class-3	EC:1.1.1.284 1.1.1.1		C6	Lo+PvsHi+P	14	0.413424	7.40664	4.78944	0.0366034	1
comp273523_c0	Alcohol dehydrogenase class-3	EC:1.1.1.284 1.1.1.1		C6	Lo+PvsLo-P	14	0.483125	7.40664	5.11685	0.031144	0.604633
comp261049_c0		EC:1.1.1.35		C6	Lo+PvsHi+P	14	0.3573	6.69057	4.18167	0.0497751	1
comp269490_c0	Alpha-aminoadipic semialdehyde dehydrogenase	EC:1.2.1.3		C6	Hi-PvsHi+P	14	0.508684	5.63036	4.66872	0.0388764	0.769654
comp269979_c0	Aldehyde dehydrogenase X	EC:1.2.1.3		C6	Hi-PvsLo+P	14	0.978908	4.2463	4.4015	0.0444847	0.685439
comp272588_c0	Putative acyl-coenzyme A oxidase 3.2	EC:1.3.3.6		C6	Lo+PvsHi+P	14	0.331516	7.10649	6.92198	0.0133425	1
comp271450_c0	Glutaryl-CoA dehydrogenase	EC:1.3.8.6		C6	Lo+PvsHi+P	14	0.42441	6.84796	4.3022	0.0467929	1
comp273172_c0		EC:5.3.3.8		C6	Hi-PvsLo-P	14	1.06807	3.22466	4.51045	0.0420966	1
comp271849_c0	Long-chain-fatty-acid--CoA ligase ACSBG2	EC:6.2.1.3		C6	Lo+PvsLo-P	14	0.970116	3.51717	6.01656	0.0202407	0.570282
comp272273_c0	Long-chain-fatty-acid--CoA ligase 4	EC:6.2.1.3		C6	Lo+PvsLo-P	14	-1.21536	7.20462	8.49841	0.00668426	0.440606
comp272273_c0	Long-chain-fatty-acid--CoA ligase 4	EC:6.2.1.3		C6	Hi-PvsHi+P	14	1.38431	7.20462	13.8967	0.000807237	0.283773
comp272273_c0	Long-chain-fatty-acid--CoA ligase 4	EC:6.2.1.3		C6	Hi-PvsLo-P	14	1.46369	7.20462	11.7188	0.00181841	1
comp272273_c0	Long-chain-fatty-acid--CoA ligase 4	EC:6.2.1.3		C6	Hi-PvsLo+P	14	2.67904	7.20462	46.6596	1.45e-07	0.00528772
comp272273_c0	Long-chain-fatty-acid--CoA ligase 4	EC:6.2.1.3		C6	Lo+PvsHi+P	14	-1.29473	7.20462	11.3522	0.00209521	1
comp273007_c0	Long-chain-fatty-acid--CoA ligase ACSBG2	EC:6.2.1.3		C6	Hi-PvsHi+P	14	0.523251	5.0121	6.22491	0.0183638	0.662659
comp274130_c0	Long-chain-fatty-acid--CoA ligase 1	EC:6.2.1.4		C6	Hi-PvsLo+P	14	0.851567	3.90742	11.3275	0.00211541	0.302178
comp274130_c0	Long-chain-fatty-acid--CoA ligase 1	EC:6.2.1.6		C6	Lo+PvsLo-P	14	-0.577671	3.90742	4.23328	0.0484731	0.670906
comp274130_c0	Long-chain-fatty-acid--CoA ligase 1	EC:6.2.1.7		C6	Hi-PvsHi+P	14	0.640871	3.90742	6.40744	0.0168752	0.65595
comp272735_c0	Isobutyryl-CoA dehydrogenase	unknown	EC:1.3.99.12	C6	Hi-PvsHi+P	14	0.461101	4.35476	5.60653	0.024578	0.701202
comp272735_c0	Isobutyryl-CoA dehydrogenase	unknown	EC:1.3.99.12	C6	Hi-PvsLo-P	14	0.474101	4.35476	4.69125	0.0384406	1
comp271849_c0	Long-chain-fatty-acid--CoA ligase ACSBG2			C6	Hi-PvsLo-P	14	0.888022	3.51717	5.05092	0.0321667	1
comp271894_c0	Acyl-coenzyme A oxidase 3			C6	Lo+PvsHi+P	14	0.383132	6.51657	7.64139	0.00968397	1
comp271894_c0	Acyl-coenzyme A oxidase 3			C6	Hi-PvsHi+P	14	0.293759	6.51657	4.49562	0.0424129	0.781709
