# Supplementary material for: Lipid metabolism in Calanus finmarchicus is sensitive to variations in predation risk and food availability
Source: Sci Rep. 2020 Dec 18;10:22322. doi: 10.1038/s41598-020-79165-6 (PMC7749129; doi:10.1038/s41598-020-79165-6)
Supplement: Supplementary file 7 — Supplementary Table 6. [file 41598_2020_79165_MOESM7_ESM.xlsx]

## Sheet: 1. DEVELOPMENT-TREATMENTS
Supplementary Table 6. Results from the non-parametric two-sided Wilcoxon rank sum test of differences between treatments or stages. The file contains one tab per analysis: 1) Development stage per day and treatment; 2) Lipid fullness per day and stage; 3) Estimated wax ester (WE) content per day and stage; 4) Lipid fullness per day/stage and treatment; 5) WE per day/stage and treatment. In each …
	DAY 2
	Hi-P	Hi+P	Lo-P	Lo+P
Mean	4.14	4.14	4.11	4.19
Hi-P	W:648, P:1	W:643, P:0.94	W:631, P:0.8	W:677, P:0.66
Hi+P	W:653, P:0.94	W:648, P:1	W:635, P:0.83	W:684, P:0.54
Lo-P	W:665, P:0.8	W:661, P:0.83	W:648, P:1	W:695, P:0.46
Lo+P	W:619, P:0.66	W:612, P:0.54	W:601, P:0.46	W:648, P:1
	DAY 10
	Hi-P	Hi+P	Lo-P	Lo+P
Mean	5.07	5.09	5.05	5.07
Hi-P	W:1012, P:1	W:1058, P:0.74	W:969, P:0.67	W:1012, P:1
Hi+P	W:1012, P:0.74	W:1058, P:1	W:969, P:0.49	W:1012, P:0.74
Lo-P	W:1011, P:0.67	W:1055, P:0.49	W:968, P:1	W:1011, P:0.67
Lo+P	W:1012, P:1	W:1058, P:0.74	W:969, P:0.67	W:1012, P:1
	DAY 14
	Hi-P	Hi+P	Lo-P	Lo+P
Mean	5.44	5.8	5.4	5.33
Hi-P	W:1012, P:1	W:1372, P:<0.01	W:968, P:0.67	W:900, P:0.28
Hi+P	W:652, P:<0.01	W:1012, P:1	W:608, P:<0.01	W:540, P:<0.01
Lo-P	W:1058, P:0.67	W:1418, P:<0.01	W:1012, P:1	W:945, P:0.52
Lo+P	W:1125, P:0.28	W:1485, P:<0.01	W:1080, P:0.52	W:1012, P:1

## Sheet: 2. LIPID-STAGES
	C4 (Day 2)	Early C5 (Day 10)	Late C5 (Day 14)	C6 (Day 14)
Mean	9.94	21.45	30.57	13.08
C4 (Day 2)	W:6612, P:1	W:2301, P:<0.01	W:590, P:<0.01	W:2948, P:<0.01
Early C5 (Day 10)	W:16789, P:<0.01	W:13778, P:1	W:3374, P:<0.01	W:9128, P:<0.01
Late C5 (Day 14)	W:9876, P:<0.01	W:11732, P:<0.01	W:4140, P:1	W:5985, P:<0.01
C6 (Day 14)	W:5332, P:<0.01	W:2824, P:<0.01	W:567, P:<0.01	W:2592, P:1

## Sheet: 3. WE-STAGES
	C4	Early C5	Late C5	C6
Mean	2.04	14.16	25.49	11.74
C4	W:6612, P:1	W:1394, P:<0.01	W:290, P:<0.01	W:1198, P:<0.01
EarlyC5	W:17696, P:<0.01	W:13778, P:1	W:3775, P:<0.01	W:6993, P:0.04
LateC5	W:10175, P:<0.01	W:11331, P:<0.01	W:4140, P:1	W:5196, P:<0.01
C6	W:7082, P:<0.01	W:4959, P:0.04	W:1356, P:<0.01	W:2592, P:1

## Sheet: 4. LIPID-TREATMENTS
	C4 - DAY 2
	Hi-P	Hi+P	Lo-P	Lo+P
Mean	11.35	9.49	9.68	9.36
Hi-P	W:364, P:1	W:271, P:0.02	W:239, P:0.02	W:245, P:0.02
Hi+P	W:566, P:0.02	W:480, P:1	W:454, P:0.77	W:447, P:0.98
Lo-P	W:517, P:0.02	W:414, P:0.77	W:392, P:1	W:403, P:0.97
Lo+P	W:538, P:0.02	W:452, P:0.98	W:409, P:0.97	W:420, P:1
	EARLY C5 - DAY 10
	Hi-P	Hi+P	Lo-P	Lo+P
Mean	28.92	22.25	19.89	14.79
Hi-P	W:882, P:1	W:446, P:<0.01	W:283, P:<0.01	W:128, P:<0.01
Hi+P	W:1234, P:<0.01	W:800, P:1	W:683, P:0.15	W:408, P:<0.01
Lo-P	W:1481, P:<0.01	W:997, P:0.15	W:882, P:1	W:559, P:<0.01
Lo+P	W:1636, P:<0.01	W:1272, P:<0.01	W:1205, P:<0.01	W:882, P:1
	LATE C5 - DAY 14
	Hi-P	Hi+P	Lo-P	Lo+P
Mean	37.37	31.24	29.49	25.69
Hi-P	W:312, P:1	W:72, P:0.12	W:99, P:<0.01	W:111, P:<0.01
Hi+P	W:153, P:0.12	W:40, P:1	W:81, P:0.15	W:87, P:0.11
Lo-P	W:576, P:<0.01	W:162, P:0.15	W:364, P:1	W:319, P:0.17
Lo+P	W:639, P:<0.01	W:183, P:0.11	W:491, P:0.17	W:450, P:1
	C6 - DAY 14
	Hi-P	Hi+P	Lo-P	Lo+P
Mean	21.13	11.69	12.73	6.35
Hi-P	W:144, P:1	W:43, P:<0.01	W:28, P:<0.01	W:8, P:<0.01
Hi+P	W:416, P:<0.01	W:364, P:1	W:216, P:0.46	W:86, P:<0.01
Lo-P	W:210, P:<0.01	W:162, P:0.46	W:98, P:1	W:42, P:<0.01
Lo+P	W:230, P:<0.01	W:292, P:<0.01	W:154, P:<0.01	W:98, P:1

## Sheet: 5. WE-TREATMENTS
	C4 - DAY 2
	Hi-P	Hi+P	Lo-P	Lo+P
Mean	2.43	1.91	2	1.85
Hi-P	W:364, P:1	W:309, P:0.09	W:305, P:0.22	W:302, P:0.15
Hi+P	W:528, P:0.09	W:480, P:1	W:460, P:0.7	W:468, P:0.79
Lo-P	W:451, P:0.22	W:408, P:0.7	W:392, P:1	W:394, P:0.86
Lo+P	W:481, P:0.15	W:431, P:0.79	W:418, P:0.86	W:420, P:1
	EARLY C5 - DAY 10
	Hi-P	Hi+P	Lo-P	Lo+P
Mean	24.28	13.67	11.83	6.83
Hi-P	W:882, P:1	W:319, P:<0.01	W:247, P:<0.01	W:85, P:<0.01
Hi+P	W:1361, P:<0.01	W:800, P:1	W:724, P:0.29	W:364, P:<0.01
Lo-P	W:1517, P:<0.01	W:956, P:0.29	W:882, P:1	W:483, P:<0.01
Lo+P	W:1679, P:<0.01	W:1316, P:<0.01	W:1281, P:<0.01	W:882, P:1
	LATE C5 - DAY 14
	Hi-P	Hi+P	Lo-P	Lo+P
Mean	38.29	26.91	22.9	16.74
Hi-P	W:312, P:1	W:61, P:0.05	W:81, P:<0.01	W:65, P:<0.01
Hi+P	W:164, P:0.05	W:40, P:1	W:86, P:0.2	W:76, P:0.05
Lo-P	W:594, P:<0.01	W:157, P:0.2	W:364, P:1	W:241, P:<0.01
Lo+P	W:685, P:<0.01	W:194, P:0.05	W:569, P:<0.01	W:450, P:1
	C6 - DAY 14
	Hi-P	Hi+P	Lo-P	Lo+P
Mean	24.4	8.75	10.14	3.72
Hi-P	W:144, P:1	W:27, P:<0.01	W:19, P:<0.01	W:3, P:<0.01
Hi+P	W:432, P:<0.01	W:364, P:1	W:214, P:0.51	W:78, P:<0.01
Lo-P	W:219, P:<0.01	W:164, P:0.51	W:98, P:1	W:36, P:<0.01
Lo+P	W:235, P:<0.01	W:300, P:<0.01	W:160, P:<0.01	W:98, P:1
