# Supplementary material for: Lipid metabolism in Calanus finmarchicus is sensitive to variations in predation risk and food availability
Source: Sci Rep. 2020 Dec 18;10:22322. doi: 10.1038/s41598-020-79165-6 (PMC7749129; doi:10.1038/s41598-020-79165-6)
Supplement: Supplementary file 8 — Supplementary Table 7. [file 41598_2020_79165_MOESM8_ESM.xlsx]

## Sheet: Sheet1
Supplementary Table 7. Accession numbers and number of reads per library of Calanus finmarchicus.
Accession number	Stage	n (ind)	Group	Day	M seqs
SRR11730592	C4	8	Lo-P	2	9 406 957
SRR11730603	C4	8	Hi+P	2	15 955 454
SRR11730581	C4	8	Lo+P	2	13 168 286
SRR11730604	C4	8	Hi-P	2	10 063 644
SRR11730599	C5	14	Lo+P	10	9 061 019
SRR11730602	C5	12	Lo-P	10	11 068 454
SRR11730570	C5	10	Hi-P	10	9 088 827
SRR11730565	C5	15	Hi+P	10	14 455 959
SRR11730601	C5	10	Lo-P	10	12 171 048
SRR11730598	C5	13	Lo+P	10	12 122 349
SRR11730600	C5	15	Lo-P	10	10 343 344
SRR11730564	C5	10	Hi+P	10	14 211 144
SRR11730597	C5	15	Lo+P	10	10 020 949
SRR11730567	C5	13	Hi-P	10	7 431 493
SRR11730563	C5	12	Hi+P	10	12 791 828
SRR11730566	C5	10	Hi-P	10	10 933 844
SRR11730586	C5	8	Lo+P	14	11 747 806
SRR11730589	C5	12	Lo-P	14	14 163 744
SRR11730596	C5	8	Hi-P	14	14 393 373
SRR11730593	C5	3	Hi+P	14	10 399 426
SRR11730588	C5	7	Lo-P	14	9 367 228
SRR11730585	C5	10	Lo+P	14	9 101 048
SRR11730587	C5	8	Lo-P	14	12 843 455
SRR11730591	C5	4	Hi+P	14	12 523 007
SRR11730584	C5	12	Lo+P	14	12 480 425
SRR11730595	C5	9	Hi-P	14	13 106 704
SRR11730590	C5	2	Hi+P	14	10 244 581
SRR11730594	C5	8	Hi-P	14	9 686 574
SRR11730574	C6F	7	Lo+P	14	14 689 397
	C6F	3	Lo-P	14	NA
SRR11730583	C6F	7	Hi-P	14	12 959 790
SRR11730579	C6F	10	Hi+P	14	12 575 635
SRR11730576	C6F	7	Lo-P	14	13 341 426
SRR11730573	C6F	4	Lo+P	14	12 603 405
SRR11730575	C6F	4	Lo-P	14	12 442 535
SRR11730578	C6F	8	Hi+P	14	10 811 269
SRR11730572	C6F	3	Lo+P	14	15 216 065
SRR11730582	C6F	4	Hi-P	14	14 625 477
SRR11730577	C6F	9	Hi+P	14	9 577 804
SRR11730580	C6F	6	Hi-P	14	14 057 002
SRR11730568	C5	10	REF	REF	14 178 722
SRR11730569	C5	10	REF	REF	8 941 017
SRR11730571	C5	10	REF	REF	11 510 983
*NA: no amplification
